# Supplementary material for: Cooperativity of steric bulk and H-bonding in coordination sphere engineering: heteroleptic PdII cages and bowls by design
Source: Chem Sci. 2022 Jan 17;13(6):1829–34. doi: 10.1039/d1sc06931d (PMC8826863; doi:10.1039/d1sc06931d)
Supplement: SC-013-D1SC06931D-s002 [file SC-013-D1SC06931D-s002.cif]

# Electronic Supplementary Material (ESI) for Chemical Science.
# This journal is © The Royal Society of Chemistry 2022

####################################################################### 
# 
# This file contains crystal structure data downloaded from the 
# Cambridge Structural Database (CSD) hosted by the Cambridge 
# Crystallographic Data Centre (CCDC).
# 
# Full information about CCDC data access policies and citation 
# guidelines are available at http://www.ccdc.cam.ac.uk/access/V1 
# 
# Audit and citation data items may have been added by the CCDC. 
# Please retain this information to preserve the provenance of 
# this file and to allow appropriate attribution of the data. 
# 
#######################################################################

data_bc18a
_database_code_depnum_ccdc_archive 'CCDC 1997307'
loop_
_audit_author_name
_audit_author_address
'Julian Jacob Holstein'
;TU Dortmund University
Germany
;
_audit_update_record             
;
2020-04-16 deposited with the CCDC.	2022-01-17 downloaded from the CCDC.
;
_audit_creation_method           'FinalCif by Daniel Kratzert, Freiburg 2019'
_shelx_SHELXL_version_number     2014/7
_chemical_name_systematic        ?
_chemical_name_common            ?
_chemical_formula_sum            'C38 H24 N6 O4'
_chemical_formula_moiety         'C38 H24 N6 O4'
_chemical_formula_weight         628.63
_chemical_melting_point          ?
_space_group_crystal_system      monoclinic
_space_group_IT_number           14
_space_group_name_H-M_alt        'P 21/c'
_space_group_name_Hall           '-P 2ybc'
_shelx_space_group_comment       
;
The symmetry employed for this shelxl refinement is uniquely defined
by the following loop, which should always be used as a source of
symmetry information in preference to the above space-group names.
They are only intended as comments.
;

loop_
_space_group_symop_operation_xyz
'x, y, z'
'-x, y+1/2, -z+1/2'
'-x, -y, -z'
'x, -y-1/2, z-1/2'

_cell_length_a                   14.0425(5)
_cell_length_b                   11.2236(4)
_cell_length_c                   19.5237(7)
_cell_angle_alpha                90
_cell_angle_beta                 103.069(2)
_cell_angle_gamma                90
_cell_volume                     2997.38(19)
_cell_formula_units_Z            4
_cell_measurement_temperature    100(2)
_cell_measurement_reflns_used    9851
_cell_measurement_theta_min      2.72
_cell_measurement_theta_max      36.34
_exptl_crystal_description       needle
_exptl_crystal_colour            colourless
_exptl_crystal_recrystallization_method 
'Evaporation from of 1.00 mmol solution of compound in 1:1 mixture of CH3CN (200yl) and CH2Cl2 (200yl)'
_exptl_crystal_density_meas      ?
_exptl_crystal_density_method    ?
_exptl_crystal_density_diffrn    1.393
_exptl_crystal_F_000             1304
_exptl_crystal_size_max          0.500
_exptl_crystal_size_mid          0.020
_exptl_crystal_size_min          0.020
_exptl_absorpt_coefficient_mu    0.093
_exptl_absorpt_correction_type   multi-scan
_exptl_absorpt_correction_T_min  0.7042
_exptl_absorpt_correction_T_max  0.7471
_exptl_absorpt_process_details   'SADABS V2014/4 (Bruker AXS Inc.)'
_exptl_absorpt_special_details   ?
_shelx_estimated_absorpt_T_min   0.955
_shelx_estimated_absorpt_T_max   0.998
_exptl_transmission_factor_min   ?
_exptl_transmission_factor_max   ?
_exptl_special_details           ?
_diffrn_ambient_temperature      100(2)
_diffrn_ambient_environment      ?
_diffrn_radiation_type           MoK\a
_diffrn_radiation_wavelength     0.71073
_diffrn_radiation_monochromator  'multilayer optics'
_olex2_diffrn_ambient_temperature_device ?
_diffrn_radiation_probe          ?
_diffrn_source                   ?
_diffrn_source_type              'INCOATEC microfocus sealed tube, Iys 3.0'
_diffrn_source_voltage           ?
_diffrn_source_current           ?
_diffrn_detector                 ?
_diffrn_detector_type            ?
_diffrn_detector_area_resol_mean ?
_diffrn_measurement_device       ?
_diffrn_measurement_device_type  'Bruker D8 Venture CMOS with Photon 2'
_diffrn_measurement_method       '\f and \w scans'
_diffrn_measurement_specimen_support ?
_diffrn_reflns_number            90407
_diffrn_reflns_av_unetI/netI     0.0505
_diffrn_reflns_av_R_equivalents  0.0672
_diffrn_reflns_theta_min         2.107
_diffrn_reflns_theta_max         36.380
_diffrn_reflns_theta_full        25.242
_diffrn_reflns_limit_h_min       -23
_diffrn_reflns_limit_h_max       23
_diffrn_reflns_limit_k_min       -18
_diffrn_reflns_limit_k_max       18
_diffrn_reflns_limit_l_min       -32
_diffrn_reflns_limit_l_max       32
_diffrn_measured_fraction_theta_max 0.996
_diffrn_measured_fraction_theta_full 0.996
_diffrn_reflns_Laue_measured_fraction_max 0.996
_diffrn_reflns_Laue_measured_fraction_full 0.996
_diffrn_reflns_point_group_measured_fraction_max 0.996
_diffrn_reflns_point_group_measured_fraction_full 0.996
_reflns_number_total             14541
_reflns_number_gt                10433
_reflns_threshold_expression     'I > 2\s(I)'
_reflns_Friedel_coverage         0.000
_reflns_Friedel_fraction_max     .
_reflns_Friedel_fraction_full    .
_reflns_special_details          
;
 Reflections were merged by SHELXL according to the crystal
 class for the calculation of statistics and refinement.
 
 _reflns_Friedel_fraction is defined as the number of unique
 Friedel pairs measured divided by the number that would be
 possible theoretically, ignoring centric projections and
 systematic absences.
;
_computing_data_collection       'Bruker APEX3'
_computing_cell_refinement       'Bruker SAINT'
_computing_data_reduction        'Bruker SAINT'
_computing_structure_solution    'SHELXT 2014/4 (Sheldrick, 2014)'
_computing_structure_refinement  'SHELXL-2014/7 (Sheldrick, 2014)'
_computing_molecular_graphics    'PYMOL (Schr\"odinger, LLC 2019)'
_computing_publication_material  'enCIFer 1.3, CCDC, 2008'
_refine_special_details          ?
_refine_ls_structure_factor_coef Fsqd
_refine_ls_matrix_type           full
_refine_ls_weighting_scheme      calc
_refine_ls_weighting_details     
'w=1/[\s^2^(Fo^2^)+(0.0761P)^2^+0.3173P] where P=(Fo^2^+2Fc^2^)/3'
_atom_sites_solution_primary     direct
_atom_sites_solution_secondary   ?
_atom_sites_solution_hydrogens   geom
_refine_ls_hydrogen_treatment    constr
_refine_ls_number_reflns         14541
_refine_ls_number_parameters     435
_refine_ls_number_restraints     0
_refine_ls_R_factor_all          0.0790
_refine_ls_R_factor_gt           0.0493
_refine_ls_wR_factor_ref         0.1387
_refine_ls_wR_factor_gt          0.1237
_refine_ls_goodness_of_fit_ref   1.017
_refine_ls_restrained_S_all      1.017
_refine_ls_shift/su_max          0.001
_refine_ls_shift/su_mean         0.000
_refine_diff_density_max         0.532
_refine_diff_density_min         -0.293
_refine_diff_density_rms         0.065
_refine_ls_extinction_method     none
_refine_ls_extinction_coef       .

loop_
_atom_type_symbol
_atom_type_description
_atom_type_scat_dispersion_real
_atom_type_scat_dispersion_imag
_atom_type_scat_source
C C 0.0033 0.0016 'International Tables Vol C Tables 4.2.6.8 and 6.1.1.4'
H H 0.0000 0.0000 'International Tables Vol C Tables 4.2.6.8 and 6.1.1.4'
N N 0.0061 0.0033 'International Tables Vol C Tables 4.2.6.8 and 6.1.1.4'
O O 0.0106 0.0060 'International Tables Vol C Tables 4.2.6.8 and 6.1.1.4'

_geom_special_details            
;
 All esds (except the esd in the dihedral angle between two l.s. planes)
 are estimated using the full covariance matrix.  The cell esds are taken
 into account individually in the estimation of esds in distances, angles
 and torsion angles; correlations between esds in cell parameters are only
 used when they are defined by crystal symmetry.  An approximate (isotropic)
 treatment of cell esds is used for estimating esds involving l.s. planes.
;
_computing_refinement_gui        'shelXle (Huebschle, 2014)'

loop_
_atom_site_label
_atom_site_type_symbol
_atom_site_fract_x
_atom_site_fract_y
_atom_site_fract_z
_atom_site_U_iso_or_equiv
_atom_site_adp_type
_atom_site_occupancy
_atom_site_site_symmetry_order
_atom_site_calc_flag
_atom_site_refinement_flags_posn
_atom_site_refinement_flags_adp
_atom_site_refinement_flags_occupancy
_atom_site_disorder_assembly
_atom_site_disorder_group
C1 C 0.38635(7) 0.91079(8) 0.67343(5) 0.01305(15) Uani 1 1 d . . . . .
H1A H 0.4120 0.9586 0.6396 0.020 Uiso 1 1 calc R U . . .
H1AB H 0.3413 0.9593 0.6935 0.020 Uiso 1 1 calc R U . . .
H1AC H 0.3514 0.8415 0.6495 0.020 Uiso 1 1 calc R U . . .
C2 C 0.47048(6) 0.86897(8) 0.73194(5) 0.01037(14) Uani 1 1 d . . . . .
C3 C 0.52797(7) 0.97791(8) 0.77065(5) 0.01320(15) Uani 1 1 d . . . . .
H3A H 0.5539 1.0262 0.7365 0.016 Uiso 1 1 calc R U . . .
H3AB H 0.4829 1.0287 0.7902 0.016 Uiso 1 1 calc R U . . .
C4 C 0.61307(7) 0.93788(8) 0.83047(5) 0.01426(16) Uani 1 1 d . . . . .
H4A H 0.6038 0.9700 0.8757 0.017 Uiso 1 1 calc R U . . .
H4AB H 0.6753 0.9696 0.8223 0.017 Uiso 1 1 calc R U . . .
C5 C 0.61797(6) 0.79924(8) 0.83418(5) 0.01121(15) Uani 1 1 d . . . . .
C6 C 0.70199(7) 0.75616(9) 0.89239(5) 0.01394(16) Uani 1 1 d . . . . .
H6A H 0.7026 0.6689 0.8933 0.021 Uiso 1 1 calc R U . . .
H6AB H 0.6936 0.7865 0.9377 0.021 Uiso 1 1 calc R U . . .
H6AC H 0.7640 0.7854 0.8837 0.021 Uiso 1 1 calc R U . . .
C7 C 0.51795(6) 0.75779(8) 0.84296(5) 0.01056(14) Uani 1 1 d . . . . .
C8 C 0.50168(7) 0.68900(8) 0.89866(5) 0.01143(15) Uani 1 1 d . . . . .
H8 H 0.5538 0.6669 0.9367 0.014 Uiso 1 1 calc R U . . .
C9 C 0.40610(7) 0.65425(8) 0.89610(5) 0.01179(15) Uani 1 1 d . . . . .
O10A O 0.40530(5) 0.54595(7) 1.00462(4) 0.01792(14) Uani 1 1 d . . . . .
C10 C 0.36637(7) 0.58183(8) 0.94688(5) 0.01302(15) Uani 1 1 d . . . . .
N11 N 0.26695(6) 0.56277(8) 0.91414(5) 0.01512(15) Uani 1 1 d . . . . .
O12A O 0.15757(6) 0.62657(8) 0.81346(4) 0.02428(18) Uani 1 1 d . . . . .
C12 C 0.23908(7) 0.62509(9) 0.85036(5) 0.01551(17) Uani 1 1 d . . . . .
C13 C 0.32962(7) 0.68474(8) 0.84002(5) 0.01268(15) Uani 1 1 d . . . . .
C14 C 0.34384(6) 0.75656(8) 0.78537(5) 0.01253(15) Uani 1 1 d . . . . .
H14 H 0.2910 0.7794 0.7480 0.015 Uiso 1 1 calc R U . . .
C15 C 0.43954(6) 0.79372(8) 0.78791(5) 0.01045(14) Uani 1 1 d . . . . .
C16 C 0.54537(6) 0.79228(8) 0.70690(5) 0.01077(14) Uani 1 1 d . . . . .
C17 C 0.53699(7) 0.75375(8) 0.63786(5) 0.01196(15) Uani 1 1 d . . . . .
H17 H 0.4839 0.7775 0.6010 0.014 Uiso 1 1 calc R U . . .
C18 C 0.61019(7) 0.67880(8) 0.62574(5) 0.01230(15) Uani 1 1 d . . . . .
O19A O 0.56314(5) 0.61605(7) 0.50308(4) 0.01679(14) Uani 1 1 d . . . . .
C19 C 0.61803(7) 0.61588(8) 0.56021(5) 0.01301(15) Uani 1 1 d . . . . .
N20 N 0.70675(6) 0.55150(7) 0.57785(4) 0.01413(14) Uani 1 1 d . . . . .
O21A O 0.83087(5) 0.52052(8) 0.67721(4) 0.02075(16) Uani 1 1 d . . . . .
C21 C 0.75419(7) 0.56656(9) 0.64876(5) 0.01424(16) Uani 1 1 d . . . . .
C22 C 0.69028(7) 0.64757(8) 0.67858(5) 0.01255(15) Uani 1 1 d . . . . .
C23 C 0.69987(7) 0.68618(8) 0.74731(5) 0.01253(15) Uani 1 1 d . . . . .
H23 H 0.7551 0.6654 0.7833 0.015 Uiso 1 1 calc R U . . .
C24 C 0.62476(6) 0.75698(8) 0.76127(5) 0.01100(14) Uani 1 1 d . . . . .
C25 C 0.20295(7) 0.49508(9) 0.94604(5) 0.01434(16) Uani 1 1 d . . . . .
C26 C 0.16226(8) 0.38808(9) 0.91384(6) 0.01737(18) Uani 1 1 d . . . . .
H26 H 0.1773 0.3657 0.8705 0.021 Uiso 1 1 calc R U . . .
N27 N 0.10476(7) 0.31763(8) 0.94036(5) 0.01726(16) Uani 1 1 d . . . . .
C28 C 0.08345(7) 0.35091(8) 1.00236(5) 0.01412(16) Uani 1 1 d . . . . .
N29 N 0.02376(6) 0.27531(8) 1.02816(5) 0.01824(16) Uani 1 1 d . . . . .
C30 C 0.00322(8) 0.30387(10) 1.08866(6) 0.0203(2) Uani 1 1 d . . . . .
H30 H -0.0392 0.2523 1.1064 0.024 Uiso 1 1 calc R U . . .
C31 C 0.03929(8) 0.40529(10) 1.12930(6) 0.01920(19) Uani 1 1 d . . . . .
H31 H 0.0222 0.4201 1.1729 0.023 Uiso 1 1 calc R U . . .
C32 C 0.09961(7) 0.48174(9) 1.10423(6) 0.01644(17) Uani 1 1 d . . . . .
H32 H 0.1254 0.5507 1.1301 0.020 Uiso 1 1 calc R U . . .
C33 C 0.12267(7) 0.45574(8) 1.03894(5) 0.01300(15) Uani 1 1 d . . . . .
C34 C 0.18431(7) 0.52901(8) 1.00892(5) 0.01417(16) Uani 1 1 d . . . . .
H34 H 0.2120 0.5998 1.0318 0.017 Uiso 1 1 calc R U . . .
C35 C 0.74317(7) 0.48374(8) 0.52771(5) 0.01309(15) Uani 1 1 d . . . . .
C36 C 0.69480(7) 0.37751(9) 0.50094(6) 0.01537(17) Uani 1 1 d . . . . .
H36 H 0.6398 0.3533 0.5182 0.018 Uiso 1 1 calc R U . . .
N37 N 0.72167(6) 0.31018(7) 0.45343(5) 0.01552(15) Uani 1 1 d . . . . .
C38 C 0.79971(7) 0.34748(8) 0.42788(5) 0.01249(15) Uani 1 1 d . . . . .
N39 N 0.82409(6) 0.27566(8) 0.37801(5) 0.01586(15) Uani 1 1 d . . . . .
C40 C 0.89664(7) 0.31060(9) 0.35039(6) 0.01713(18) Uani 1 1 d . . . . .
H40 H 0.9140 0.2608 0.3158 0.021 Uiso 1 1 calc R U . . .
C41 C 0.95065(7) 0.41674(9) 0.36832(6) 0.01696(17) Uani 1 1 d . . . . .
H41 H 1.0012 0.4380 0.3455 0.020 Uiso 1 1 calc R U . . .
C42 C 0.92839(7) 0.48805(9) 0.41923(5) 0.01506(16) Uani 1 1 d . . . . .
H42 H 0.9639 0.5595 0.4330 0.018 Uiso 1 1 calc R U . . .
C43 C 0.85148(7) 0.45358(8) 0.45106(5) 0.01179(15) Uani 1 1 d . . . . .
C44 C 0.82218(7) 0.52204(8) 0.50344(5) 0.01300(15) Uani 1 1 d . . . . .
H44 H 0.8563 0.5926 0.5213 0.016 Uiso 1 1 calc R U . . .

loop_
_atom_site_aniso_label
_atom_site_aniso_U_11
_atom_site_aniso_U_22
_atom_site_aniso_U_33
_atom_site_aniso_U_23
_atom_site_aniso_U_13
_atom_site_aniso_U_12
C1 0.0136(4) 0.0127(4) 0.0127(4) 0.0012(3) 0.0027(3) 0.0019(3)
C2 0.0112(3) 0.0097(3) 0.0104(4) 0.0010(3) 0.0031(3) 0.0009(3)
C3 0.0158(4) 0.0095(3) 0.0139(4) -0.0010(3) 0.0027(3) -0.0009(3)
C4 0.0153(4) 0.0122(4) 0.0147(4) -0.0022(3) 0.0023(3) -0.0022(3)
C5 0.0108(3) 0.0122(3) 0.0105(4) -0.0015(3) 0.0021(3) -0.0007(3)
C6 0.0113(3) 0.0173(4) 0.0123(4) -0.0007(3) 0.0006(3) -0.0007(3)
C7 0.0113(3) 0.0100(3) 0.0105(4) -0.0011(3) 0.0027(3) 0.0000(3)
C8 0.0116(3) 0.0127(3) 0.0098(4) 0.0001(3) 0.0021(3) 0.0002(3)
C9 0.0129(4) 0.0125(3) 0.0108(4) 0.0014(3) 0.0043(3) 0.0002(3)
O10A 0.0166(3) 0.0236(4) 0.0139(3) 0.0060(3) 0.0044(3) 0.0029(3)
C10 0.0127(4) 0.0140(4) 0.0130(4) 0.0012(3) 0.0044(3) 0.0013(3)
N11 0.0124(3) 0.0194(4) 0.0141(4) 0.0051(3) 0.0041(3) -0.0018(3)
O12A 0.0130(3) 0.0376(5) 0.0209(4) 0.0104(3) 0.0012(3) -0.0048(3)
C12 0.0130(4) 0.0197(4) 0.0141(4) 0.0037(3) 0.0035(3) -0.0012(3)
C13 0.0108(3) 0.0146(4) 0.0128(4) 0.0017(3) 0.0029(3) -0.0005(3)
C14 0.0105(3) 0.0149(4) 0.0120(4) 0.0022(3) 0.0023(3) 0.0008(3)
C15 0.0116(3) 0.0100(3) 0.0101(4) -0.0003(3) 0.0031(3) 0.0007(3)
C16 0.0114(3) 0.0099(3) 0.0115(4) 0.0004(3) 0.0036(3) -0.0002(3)
C17 0.0131(4) 0.0127(4) 0.0105(4) 0.0009(3) 0.0036(3) 0.0017(3)
C18 0.0136(4) 0.0134(4) 0.0105(4) 0.0007(3) 0.0040(3) 0.0018(3)
O19A 0.0192(3) 0.0195(3) 0.0114(3) 0.0004(2) 0.0030(3) 0.0037(3)
C19 0.0147(4) 0.0126(4) 0.0130(4) 0.0011(3) 0.0059(3) 0.0022(3)
N20 0.0149(3) 0.0162(3) 0.0120(3) -0.0014(3) 0.0045(3) 0.0041(3)
O21A 0.0150(3) 0.0279(4) 0.0192(4) -0.0010(3) 0.0036(3) 0.0074(3)
C21 0.0137(4) 0.0164(4) 0.0135(4) -0.0001(3) 0.0050(3) 0.0017(3)
C22 0.0113(3) 0.0146(4) 0.0125(4) -0.0003(3) 0.0042(3) 0.0014(3)
C23 0.0111(3) 0.0141(4) 0.0126(4) -0.0006(3) 0.0031(3) 0.0004(3)
C24 0.0109(3) 0.0110(3) 0.0114(4) -0.0004(3) 0.0030(3) -0.0007(3)
C25 0.0127(4) 0.0156(4) 0.0153(4) 0.0036(3) 0.0045(3) -0.0009(3)
C26 0.0185(4) 0.0178(4) 0.0169(4) -0.0002(3) 0.0062(3) -0.0015(3)
N27 0.0190(4) 0.0153(4) 0.0185(4) -0.0008(3) 0.0064(3) -0.0021(3)
C28 0.0119(4) 0.0126(4) 0.0179(4) 0.0027(3) 0.0036(3) 0.0001(3)
N29 0.0163(4) 0.0145(3) 0.0252(5) 0.0038(3) 0.0075(3) -0.0020(3)
C30 0.0177(4) 0.0182(4) 0.0279(6) 0.0066(4) 0.0109(4) -0.0002(3)
C31 0.0192(4) 0.0208(5) 0.0202(5) 0.0041(4) 0.0100(4) 0.0013(3)
C32 0.0165(4) 0.0168(4) 0.0173(4) 0.0014(3) 0.0066(3) 0.0007(3)
C33 0.0113(4) 0.0125(4) 0.0156(4) 0.0035(3) 0.0040(3) 0.0009(3)
C34 0.0132(4) 0.0135(4) 0.0162(4) 0.0018(3) 0.0040(3) -0.0011(3)
C35 0.0147(4) 0.0129(4) 0.0127(4) -0.0009(3) 0.0051(3) 0.0027(3)
C36 0.0159(4) 0.0138(4) 0.0183(4) 0.0000(3) 0.0078(3) -0.0009(3)
N37 0.0153(3) 0.0137(3) 0.0190(4) -0.0020(3) 0.0069(3) -0.0013(3)
C38 0.0120(4) 0.0122(4) 0.0135(4) -0.0006(3) 0.0032(3) 0.0011(3)
N39 0.0163(4) 0.0160(4) 0.0160(4) -0.0046(3) 0.0050(3) 0.0002(3)
C40 0.0164(4) 0.0201(4) 0.0157(4) -0.0032(3) 0.0054(3) 0.0024(3)
C41 0.0148(4) 0.0211(4) 0.0166(4) 0.0003(3) 0.0071(3) 0.0010(3)
C42 0.0136(4) 0.0155(4) 0.0169(4) -0.0003(3) 0.0053(3) -0.0013(3)
C43 0.0115(3) 0.0118(3) 0.0123(4) -0.0001(3) 0.0032(3) 0.0011(3)
C44 0.0130(4) 0.0122(4) 0.0138(4) -0.0010(3) 0.0032(3) 0.0007(3)

loop_
_geom_bond_atom_site_label_1
_geom_bond_atom_site_label_2
_geom_bond_distance
_geom_bond_site_symmetry_2
_geom_bond_publ_flag
C1 C2 1.5200(13) . ?
C1 H1A 0.9800 . ?
C1 H1AB 0.9800 . ?
C1 H1AC 0.9800 . ?
C2 C15 1.5202(12) . ?
C2 C16 1.5226(12) . ?
C2 C3 1.5627(13) . ?
C3 C4 1.5371(14) . ?
C3 H3A 0.9900 . ?
C3 H3AB 0.9900 . ?
C4 C5 1.5585(13) . ?
C4 H4A 0.9900 . ?
C4 H4AB 0.9900 . ?
C5 C6 1.5203(13) . ?
C5 C24 1.5238(13) . ?
C5 C7 1.5255(12) . ?
C6 H6A 0.9800 . ?
C6 H6AB 0.9800 . ?
C6 H6AC 0.9800 . ?
C7 C8 1.3940(13) . ?
C7 C15 1.4124(13) . ?
C8 C9 1.3878(13) . ?
C8 H8 0.9500 . ?
C9 C13 1.3920(13) . ?
C9 C10 1.4849(13) . ?
O10A C10 1.2053(12) . ?
C10 N11 1.4142(12) . ?
N11 C12 1.4045(13) . ?
N11 C25 1.4234(12) . ?
O12A C12 1.2068(12) . ?
C12 C13 1.4905(13) . ?
C13 C14 1.3872(13) . ?
C14 C15 1.3973(12) . ?
C14 H14 0.9500 . ?
C16 C17 1.3952(13) . ?
C16 C24 1.4111(13) . ?
C17 C18 1.3893(12) . ?
C17 H17 0.9500 . ?
C18 C22 1.3882(13) . ?
C18 C19 1.4870(13) . ?
O19A C19 1.2038(12) . ?
C19 N20 1.4138(12) . ?
N20 C21 1.4043(13) . ?
N20 C35 1.4228(12) . ?
O21A C21 1.2101(12) . ?
C21 C22 1.4856(13) . ?
C22 C23 1.3874(13) . ?
C23 C24 1.3958(12) . ?
C23 H23 0.9500 . ?
C25 C34 1.3661(14) . ?
C25 C26 1.4147(14) . ?
C26 N27 1.3170(13) . ?
C26 H26 0.9500 . ?
N27 C28 1.3631(14) . ?
C28 N29 1.3664(12) . ?
C28 C33 1.4211(14) . ?
N29 C30 1.3174(15) . ?
C30 C31 1.4142(16) . ?
C30 H30 0.9500 . ?
C31 C32 1.3714(14) . ?
C31 H31 0.9500 . ?
C32 C33 1.4148(14) . ?
C32 H32 0.9500 . ?
C33 C34 1.4136(13) . ?
C34 H34 0.9500 . ?
C35 C44 1.3705(13) . ?
C35 C36 1.4127(14) . ?
C36 N37 1.3162(13) . ?
C36 H36 0.9500 . ?
N37 C38 1.3683(12) . ?
C38 N39 1.3660(12) . ?
C38 C43 1.4151(13) . ?
N39 C40 1.3156(13) . ?
C40 C41 1.4131(15) . ?
C40 H40 0.9500 . ?
C41 C42 1.3663(14) . ?
C41 H41 0.9500 . ?
C42 C43 1.4164(13) . ?
C42 H42 0.9500 . ?
C43 C44 1.4127(13) . ?
C44 H44 0.9500 . ?

loop_
_geom_angle_atom_site_label_1
_geom_angle_atom_site_label_2
_geom_angle_atom_site_label_3
_geom_angle
_geom_angle_site_symmetry_1
_geom_angle_site_symmetry_3
_geom_angle_publ_flag
C2 C1 H1A 109.5 . . ?
C2 C1 H1AB 109.5 . . ?
H1A C1 H1AB 109.5 . . ?
C2 C1 H1AC 109.5 . . ?
H1A C1 H1AC 109.5 . . ?
H1AB C1 H1AC 109.5 . . ?
C1 C2 C15 114.33(7) . . ?
C1 C2 C16 114.15(8) . . ?
C15 C2 C16 104.30(7) . . ?
C1 C2 C3 110.52(7) . . ?
C15 C2 C3 106.70(7) . . ?
C16 C2 C3 106.19(7) . . ?
C4 C3 C2 111.51(7) . . ?
C4 C3 H3A 109.3 . . ?
C2 C3 H3A 109.3 . . ?
C4 C3 H3AB 109.3 . . ?
C2 C3 H3AB 109.3 . . ?
H3A C3 H3AB 108.0 . . ?
C3 C4 C5 110.23(7) . . ?
C3 C4 H4A 109.6 . . ?
C5 C4 H4A 109.6 . . ?
C3 C4 H4AB 109.6 . . ?
C5 C4 H4AB 109.6 . . ?
H4A C4 H4AB 108.1 . . ?
C6 C5 C24 113.42(7) . . ?
C6 C5 C7 113.43(8) . . ?
C24 C5 C7 105.29(7) . . ?
C6 C5 C4 111.78(7) . . ?
C24 C5 C4 106.19(7) . . ?
C7 C5 C4 106.12(7) . . ?
C5 C6 H6A 109.5 . . ?
C5 C6 H6AB 109.5 . . ?
H6A C6 H6AB 109.5 . . ?
C5 C6 H6AC 109.5 . . ?
H6A C6 H6AC 109.5 . . ?
H6AB C6 H6AC 109.5 . . ?
C8 C7 C15 120.97(8) . . ?
C8 C7 C5 125.03(8) . . ?
C15 C7 C5 113.99(8) . . ?
C9 C8 C7 117.09(8) . . ?
C9 C8 H8 121.5 . . ?
C7 C8 H8 121.5 . . ?
C8 C9 C13 121.80(8) . . ?
C8 C9 C10 129.51(9) . . ?
C13 C9 C10 108.68(8) . . ?
O10A C10 N11 124.39(9) . . ?
O10A C10 C9 130.38(9) . . ?
N11 C10 C9 105.22(8) . . ?
C12 N11 C10 111.97(8) . . ?
C12 N11 C25 125.22(8) . . ?
C10 N11 C25 122.65(8) . . ?
O12A C12 N11 124.94(9) . . ?
O12A C12 C13 129.48(9) . . ?
N11 C12 C13 105.58(8) . . ?
C14 C13 C9 121.89(8) . . ?
C14 C13 C12 129.85(8) . . ?
C9 C13 C12 108.24(8) . . ?
C13 C14 C15 116.79(8) . . ?
C13 C14 H14 121.6 . . ?
C15 C14 H14 121.6 . . ?
C14 C15 C7 121.32(8) . . ?
C14 C15 C2 124.70(8) . . ?
C7 C15 C2 113.91(8) . . ?
C17 C16 C24 121.29(8) . . ?
C17 C16 C2 124.89(8) . . ?
C24 C16 C2 113.76(8) . . ?
C18 C17 C16 116.63(8) . . ?
C18 C17 H17 121.7 . . ?
C16 C17 H17 121.7 . . ?
C22 C18 C17 122.18(8) . . ?
C22 C18 C19 108.32(8) . . ?
C17 C18 C19 129.46(8) . . ?
O19A C19 N20 124.81(9) . . ?
O19A C19 C18 129.78(9) . . ?
N20 C19 C18 105.41(8) . . ?
C21 N20 C19 111.97(8) . . ?
C21 N20 C35 125.34(8) . . ?
C19 N20 C35 122.66(8) . . ?
O21A C21 N20 125.14(9) . . ?
O21A C21 C22 129.43(9) . . ?
N20 C21 C22 105.43(8) . . ?
C23 C22 C18 121.67(8) . . ?
C23 C22 C21 129.42(9) . . ?
C18 C22 C21 108.85(8) . . ?
C22 C23 C24 117.02(8) . . ?
C22 C23 H23 121.5 . . ?
C24 C23 H23 121.5 . . ?
C23 C24 C16 121.09(8) . . ?
C23 C24 C5 124.70(8) . . ?
C16 C24 C5 114.18(8) . . ?
C34 C25 C26 119.73(9) . . ?
C34 C25 N11 120.84(9) . . ?
C26 C25 N11 119.35(9) . . ?
N27 C26 C25 123.83(10) . . ?
N27 C26 H26 118.1 . . ?
C25 C26 H26 118.1 . . ?
C26 N27 C28 117.51(9) . . ?
N27 C28 N29 115.68(9) . . ?
N27 C28 C33 122.35(9) . . ?
N29 C28 C33 121.95(9) . . ?
C30 N29 C28 117.15(9) . . ?
N29 C30 C31 125.14(9) . . ?
N29 C30 H30 117.4 . . ?
C31 C30 H30 117.4 . . ?
C32 C31 C30 118.37(10) . . ?
C32 C31 H31 120.8 . . ?
C30 C31 H31 120.8 . . ?
C31 C32 C33 118.56(10) . . ?
C31 C32 H32 120.7 . . ?
C33 C32 H32 120.7 . . ?
C34 C33 C32 122.67(9) . . ?
C34 C33 C28 118.52(9) . . ?
C32 C33 C28 118.81(9) . . ?
C25 C34 C33 118.04(9) . . ?
C25 C34 H34 121.0 . . ?
C33 C34 H34 121.0 . . ?
C44 C35 C36 119.73(9) . . ?
C44 C35 N20 121.02(9) . . ?
C36 C35 N20 119.21(8) . . ?
N37 C36 C35 123.70(9) . . ?
N37 C36 H36 118.2 . . ?
C35 C36 H36 118.2 . . ?
C36 N37 C38 117.53(8) . . ?
N39 C38 N37 115.45(8) . . ?
N39 C38 C43 122.08(8) . . ?
N37 C38 C43 122.46(8) . . ?
C40 N39 C38 117.28(9) . . ?
N39 C40 C41 124.87(9) . . ?
N39 C40 H40 117.6 . . ?
C41 C40 H40 117.6 . . ?
C42 C41 C40 118.41(9) . . ?
C42 C41 H41 120.8 . . ?
C40 C41 H41 120.8 . . ?
C41 C42 C43 118.81(9) . . ?
C41 C42 H42 120.6 . . ?
C43 C42 H42 120.6 . . ?
C44 C43 C38 118.47(8) . . ?
C44 C43 C42 123.01(8) . . ?
C38 C43 C42 118.49(8) . . ?
C35 C44 C43 118.08(8) . . ?
C35 C44 H44 121.0 . . ?
C43 C44 H44 121.0 . . ?

loop_
_geom_torsion_atom_site_label_1
_geom_torsion_atom_site_label_2
_geom_torsion_atom_site_label_3
_geom_torsion_atom_site_label_4
_geom_torsion
_geom_torsion_site_symmetry_1
_geom_torsion_site_symmetry_2
_geom_torsion_site_symmetry_3
_geom_torsion_site_symmetry_4
_geom_torsion_publ_flag
C1 C2 C3 C4 179.59(8) . . . . ?
C15 C2 C3 C4 54.74(9) . . . . ?
C16 C2 C3 C4 -56.10(10) . . . . ?
C2 C3 C4 C5 0.87(11) . . . . ?
C3 C4 C5 C6 179.46(8) . . . . ?
C3 C4 C5 C24 55.30(9) . . . . ?
C3 C4 C5 C7 -56.40(10) . . . . ?
C6 C5 C7 C8 1.12(12) . . . . ?
C24 C5 C7 C8 125.70(9) . . . . ?
C4 C5 C7 C8 -121.98(9) . . . . ?
C6 C5 C7 C15 -177.89(8) . . . . ?
C24 C5 C7 C15 -53.31(10) . . . . ?
C4 C5 C7 C15 59.01(10) . . . . ?
C15 C7 C8 C9 2.26(13) . . . . ?
C5 C7 C8 C9 -176.68(8) . . . . ?
C7 C8 C9 C13 1.01(14) . . . . ?
C7 C8 C9 C10 -179.95(9) . . . . ?
C8 C9 C10 O10A 7.82(17) . . . . ?
C13 C9 C10 O10A -173.05(10) . . . . ?
C8 C9 C10 N11 -173.50(9) . . . . ?
C13 C9 C10 N11 5.64(10) . . . . ?
O10A C10 N11 C12 173.72(10) . . . . ?
C9 C10 N11 C12 -5.07(11) . . . . ?
O10A C10 N11 C25 -1.96(15) . . . . ?
C9 C10 N11 C25 179.25(9) . . . . ?
C10 N11 C12 O12A -177.63(11) . . . . ?
C25 N11 C12 O12A -2.08(17) . . . . ?
C10 N11 C12 C13 2.64(11) . . . . ?
C25 N11 C12 C13 178.18(9) . . . . ?
C8 C9 C13 C14 -3.35(15) . . . . ?
C10 C9 C13 C14 177.44(9) . . . . ?
C8 C9 C13 C12 175.05(9) . . . . ?
C10 C9 C13 C12 -4.16(11) . . . . ?
O12A C12 C13 C14 -0.41(19) . . . . ?
N11 C12 C13 C14 179.31(10) . . . . ?
O12A C12 C13 C9 -178.64(11) . . . . ?
N11 C12 C13 C9 1.08(11) . . . . ?
C9 C13 C14 C15 2.19(14) . . . . ?
C12 C13 C14 C15 -175.82(9) . . . . ?
C13 C14 C15 C7 1.10(13) . . . . ?
C13 C14 C15 C2 177.83(8) . . . . ?
C8 C7 C15 C14 -3.39(13) . . . . ?
C5 C7 C15 C14 175.66(8) . . . . ?
C8 C7 C15 C2 179.55(8) . . . . ?
C5 C7 C15 C2 -1.40(11) . . . . ?
C1 C2 C15 C14 4.56(12) . . . . ?
C16 C2 C15 C14 -120.80(9) . . . . ?
C3 C2 C15 C14 127.06(9) . . . . ?
C1 C2 C15 C7 -178.49(8) . . . . ?
C16 C2 C15 C7 56.15(9) . . . . ?
C3 C2 C15 C7 -55.99(9) . . . . ?
C1 C2 C16 C17 -4.78(12) . . . . ?
C15 C2 C16 C17 120.69(9) . . . . ?
C3 C2 C16 C17 -126.80(9) . . . . ?
C1 C2 C16 C24 178.12(8) . . . . ?
C15 C2 C16 C24 -56.41(9) . . . . ?
C3 C2 C16 C24 56.10(9) . . . . ?
C24 C16 C17 C18 0.35(13) . . . . ?
C2 C16 C17 C18 -176.55(8) . . . . ?
C16 C17 C18 C22 -2.85(14) . . . . ?
C16 C17 C18 C19 174.68(9) . . . . ?
C22 C18 C19 O19A 178.11(10) . . . . ?
C17 C18 C19 O19A 0.32(17) . . . . ?
C22 C18 C19 N20 -1.77(10) . . . . ?
C17 C18 C19 N20 -179.56(9) . . . . ?
O19A C19 N20 C21 -178.74(9) . . . . ?
C18 C19 N20 C21 1.15(10) . . . . ?
O19A C19 N20 C35 3.32(15) . . . . ?
C18 C19 N20 C35 -176.79(8) . . . . ?
C19 N20 C21 O21A 179.47(10) . . . . ?
C35 N20 C21 O21A -2.66(16) . . . . ?
C19 N20 C21 C22 -0.15(11) . . . . ?
C35 N20 C21 C22 177.73(9) . . . . ?
C17 C18 C22 C23 2.40(15) . . . . ?
C19 C18 C22 C23 -175.58(9) . . . . ?
C17 C18 C22 C21 179.71(8) . . . . ?
C19 C18 C22 C21 1.72(11) . . . . ?
O21A C21 C22 C23 -3.58(18) . . . . ?
N20 C21 C22 C23 176.02(10) . . . . ?
O21A C21 C22 C18 179.40(11) . . . . ?
N20 C21 C22 C18 -1.01(11) . . . . ?
C18 C22 C23 C24 0.67(14) . . . . ?
C21 C22 C23 C24 -176.03(9) . . . . ?
C22 C23 C24 C16 -3.13(13) . . . . ?
C22 C23 C24 C5 174.71(8) . . . . ?
C17 C16 C24 C23 2.68(13) . . . . ?
C2 C16 C24 C23 179.90(8) . . . . ?
C17 C16 C24 C5 -175.37(8) . . . . ?
C2 C16 C24 C5 1.85(11) . . . . ?
C6 C5 C24 C23 -0.31(12) . . . . ?
C7 C5 C24 C23 -124.90(9) . . . . ?
C4 C5 C24 C23 122.83(9) . . . . ?
C6 C5 C24 C16 177.66(8) . . . . ?
C7 C5 C24 C16 53.07(10) . . . . ?
C4 C5 C24 C16 -59.20(10) . . . . ?
C12 N11 C25 C34 -114.48(12) . . . . ?
C10 N11 C25 C34 60.61(13) . . . . ?
C12 N11 C25 C26 68.79(13) . . . . ?
C10 N11 C25 C26 -116.11(11) . . . . ?
C34 C25 C26 N27 1.13(16) . . . . ?
N11 C25 C26 N27 177.89(9) . . . . ?
C25 C26 N27 C28 0.24(15) . . . . ?
C26 N27 C28 N29 -179.87(9) . . . . ?
C26 N27 C28 C33 -1.47(15) . . . . ?
N27 C28 N29 C30 178.80(9) . . . . ?
C33 C28 N29 C30 0.39(14) . . . . ?
C28 N29 C30 C31 -1.05(16) . . . . ?
N29 C30 C31 C32 0.80(17) . . . . ?
C30 C31 C32 C33 0.15(15) . . . . ?
C31 C32 C33 C34 -179.86(9) . . . . ?
C31 C32 C33 C28 -0.73(14) . . . . ?
N27 C28 C33 C34 1.35(14) . . . . ?
N29 C28 C33 C34 179.65(9) . . . . ?
N27 C28 C33 C32 -177.82(9) . . . . ?
N29 C28 C33 C32 0.48(14) . . . . ?
C26 C25 C34 C33 -1.20(14) . . . . ?
N11 C25 C34 C33 -177.91(8) . . . . ?
C32 C33 C34 C25 179.17(9) . . . . ?
C28 C33 C34 C25 0.05(13) . . . . ?
C21 N20 C35 C44 -70.31(13) . . . . ?
C19 N20 C35 C44 107.35(11) . . . . ?
C21 N20 C35 C36 111.88(11) . . . . ?
C19 N20 C35 C36 -70.47(12) . . . . ?
C44 C35 C36 N37 0.70(16) . . . . ?
N20 C35 C36 N37 178.54(9) . . . . ?
C35 C36 N37 C38 -1.41(15) . . . . ?
C36 N37 C38 N39 -179.14(9) . . . . ?
C36 N37 C38 C43 0.46(14) . . . . ?
N37 C38 N39 C40 177.73(9) . . . . ?
C43 C38 N39 C40 -1.88(14) . . . . ?
C38 N39 C40 C41 -0.24(16) . . . . ?
N39 C40 C41 C42 1.65(16) . . . . ?
C40 C41 C42 C43 -0.89(15) . . . . ?
N39 C38 C43 C44 -179.28(9) . . . . ?
N37 C38 C43 C44 1.14(14) . . . . ?
N39 C38 C43 C42 2.55(14) . . . . ?
N37 C38 C43 C42 -177.03(9) . . . . ?
C41 C42 C43 C44 -179.14(9) . . . . ?
C41 C42 C43 C38 -1.06(14) . . . . ?
C36 C35 C44 C43 0.97(14) . . . . ?
N20 C35 C44 C43 -176.83(9) . . . . ?
C38 C43 C44 C35 -1.81(13) . . . . ?
C42 C43 C44 C35 176.28(9) . . . . ?

_shelx_res_file                  
;

    bc18a.res created by SHELXL-2014/7


TITL sol_a.res in P2(1)/c
REM Old TITL sol in P2(1)/c
REM SHELXT solution in P2(1)/c
REM R1 0.099,  Rweak 0.004,  Alpha 0.024,  Orientation as input
REM Formula found by SHELXT:  C38 N6 O4
CELL  0.71073  14.0425  11.2236  19.5237   90.000  103.069   90.000
ZERR   4.000   0.0005   0.0004   0.0007    0.000    0.002    0.000
LATT  1
SYMM -X, 1/2+Y, 1/2-Z
SFAC C H N O
UNIT 152 96 24 16
OMIT 1 1 0
OMIT -1 1 1
OMIT 0 0 2
OMIT -1 0 2
ACTA
WPDB -2
SIZE 0.5 0.02 0.02
TEMP -173
L.S. 10
BOND $H
CONF
LIST 4
FMAP 2
PLAN 20
WGHT    0.076100    0.317300
FVAR       0.55586
C1    1    0.386351    0.910792    0.673427    11.00000    0.01359    0.01265 =
         0.01274    0.00125    0.00266    0.00191
AFIX 137
H1A   2    0.412017    0.958562    0.639626    11.00000   -1.50000
H1AB  2    0.341350    0.959294    0.693458    11.00000   -1.50000
H1AC  2    0.351449    0.841481    0.649473    11.00000   -1.50000
AFIX   0
C2    1    0.470477    0.868972    0.731936    11.00000    0.01123    0.00973 =
         0.01044    0.00095    0.00308    0.00088
C3    1    0.527967    0.977911    0.770650    11.00000    0.01582    0.00948 =
         0.01395   -0.00103    0.00265   -0.00090
AFIX  23
H3A   2    0.553857    1.026207    0.736503    11.00000   -1.20000
H3AB  2    0.482861    1.028667    0.790169    11.00000   -1.20000
AFIX   0
C4    1    0.613067    0.937880    0.830467    11.00000    0.01531    0.01221 =
         0.01473   -0.00218    0.00232   -0.00217
AFIX  23
H4A   2    0.603841    0.970025    0.875743    11.00000   -1.20000
H4AB  2    0.675335    0.969638    0.822300    11.00000   -1.20000
AFIX   0
C5    1    0.617967    0.799244    0.834179    11.00000    0.01077    0.01224 =
         0.01048   -0.00154    0.00209   -0.00067
C6    1    0.701991    0.756160    0.892395    11.00000    0.01127    0.01733 =
         0.01225   -0.00073    0.00064   -0.00068
AFIX 137
H6A   2    0.702569    0.668858    0.893297    11.00000   -1.50000
H6AB  2    0.693609    0.786495    0.937732    11.00000   -1.50000
H6AC  2    0.763955    0.785354    0.883681    11.00000   -1.50000
AFIX   0
C7    1    0.517950    0.757795    0.842959    11.00000    0.01126    0.01003 =
         0.01051   -0.00106    0.00271    0.00004
C8    1    0.501684    0.689003    0.898656    11.00000    0.01161    0.01271 =
         0.00981    0.00013    0.00208    0.00018
AFIX  43
H8    2    0.553757    0.666878    0.936703    11.00000   -1.20000
AFIX   0
C9    1    0.406101    0.654246    0.896104    11.00000    0.01290    0.01246 =
         0.01078    0.00140    0.00429    0.00019
O10A  4    0.405302    0.545950    1.004619    11.00000    0.01665    0.02364 =
         0.01392    0.00595    0.00440    0.00285
C10   1    0.366374    0.581826    0.946884    11.00000    0.01271    0.01403 =
         0.01301    0.00117    0.00437    0.00134
N11   3    0.266953    0.562770    0.914145    11.00000    0.01236    0.01942 =
         0.01411    0.00509    0.00407   -0.00182
O12A  4    0.157573    0.626574    0.813460    11.00000    0.01301    0.03761 =
         0.02094    0.01039    0.00116   -0.00483
C12   1    0.239080    0.625093    0.850363    11.00000    0.01300    0.01971 =
         0.01407    0.00365    0.00355   -0.00117
C13   1    0.329621    0.684738    0.840018    11.00000    0.01078    0.01461 =
         0.01277    0.00170    0.00291   -0.00049
C14   1    0.343837    0.756564    0.785371    11.00000    0.01054    0.01492 =
         0.01199    0.00224    0.00228    0.00076
AFIX  43
H14   2    0.291046    0.779393    0.748020    11.00000   -1.20000
AFIX   0
C15   1    0.439541    0.793717    0.787910    11.00000    0.01160    0.00997 =
         0.01012   -0.00032    0.00314    0.00071
C16   1    0.545370    0.792283    0.706904    11.00000    0.01138    0.00986 =
         0.01154    0.00039    0.00357   -0.00019
C17   1    0.536992    0.753746    0.637855    11.00000    0.01306    0.01275 =
         0.01055    0.00086    0.00363    0.00168
AFIX  43
H17   2    0.483910    0.777550    0.600985    11.00000   -1.20000
AFIX   0
C18   1    0.610193    0.678804    0.625739    11.00000    0.01357    0.01341 =
         0.01053    0.00074    0.00400    0.00180
O19A  4    0.563145    0.616055    0.503084    11.00000    0.01924    0.01947 =
         0.01143    0.00040    0.00303    0.00369
C19   1    0.618028    0.615879    0.560210    11.00000    0.01473    0.01259 =
         0.01301    0.00107    0.00588    0.00218
N20   3    0.706748    0.551502    0.577851    11.00000    0.01489    0.01616 =
         0.01203   -0.00143    0.00448    0.00414
O21A  4    0.830866    0.520522    0.677213    11.00000    0.01504    0.02789 =
         0.01920   -0.00099    0.00360    0.00736
C21   1    0.754188    0.566563    0.648764    11.00000    0.01374    0.01639 =
         0.01353   -0.00010    0.00500    0.00168
C22   1    0.690281    0.647569    0.678577    11.00000    0.01129    0.01458 =
         0.01248   -0.00027    0.00415    0.00142
C23   1    0.699868    0.686178    0.747308    11.00000    0.01112    0.01411 =
         0.01257   -0.00057    0.00310    0.00038
AFIX  43
H23   2    0.755087    0.665354    0.783264    11.00000   -1.20000
AFIX   0
C24   1    0.624760    0.756982    0.761266    11.00000    0.01090    0.01096 =
         0.01137   -0.00044    0.00302   -0.00070
C25   1    0.202948    0.495077    0.946040    11.00000    0.01269    0.01562 =
         0.01533    0.00359    0.00445   -0.00091
C26   1    0.162263    0.388083    0.913837    11.00000    0.01853    0.01778 =
         0.01685   -0.00022    0.00624   -0.00152
AFIX  43
H26   2    0.177301    0.365743    0.870548    11.00000   -1.20000
AFIX   0
N27   3    0.104759    0.317633    0.940361    11.00000    0.01900    0.01533 =
         0.01850   -0.00077    0.00642   -0.00208
C28   1    0.083447    0.350913    1.002360    11.00000    0.01194    0.01264 =
         0.01791    0.00266    0.00363    0.00010
N29   3    0.023759    0.275313    1.028155    11.00000    0.01629    0.01452 =
         0.02524    0.00377    0.00747   -0.00202
C30   1    0.003217    0.303869    1.088664    11.00000    0.01771    0.01823 =
         0.02787    0.00658    0.01094   -0.00018
AFIX  43
H30   2   -0.039160    0.252272    1.106396    11.00000   -1.20000
AFIX   0
C31   1    0.039288    0.405291    1.129296    11.00000    0.01922    0.02081 =
         0.02024    0.00409    0.01003    0.00128
AFIX  43
H31   2    0.022153    0.420102    1.172889    11.00000   -1.20000
AFIX   0
C32   1    0.099612    0.481742    1.104229    11.00000    0.01653    0.01682 =
         0.01731    0.00138    0.00663    0.00072
AFIX  43
H32   2    0.125358    0.550670    1.130146    11.00000   -1.20000
AFIX   0
C33   1    0.122669    0.455737    1.038936    11.00000    0.01132    0.01250 =
         0.01564    0.00351    0.00402    0.00088
C34   1    0.184311    0.529012    1.008924    11.00000    0.01317    0.01348 =
         0.01619    0.00179    0.00401   -0.00114
AFIX  43
H34   2    0.211958    0.599764    1.031810    11.00000   -1.20000
AFIX   0
C35   1    0.743171    0.483743    0.527715    11.00000    0.01471    0.01288 =
         0.01266   -0.00085    0.00515    0.00274
C36   1    0.694796    0.377511    0.500944    11.00000    0.01585    0.01381 =
         0.01832    0.00000    0.00783   -0.00086
AFIX  43
H36   2    0.639766    0.353301    0.518214    11.00000   -1.20000
AFIX   0
N37   3    0.721666    0.310182    0.453426    11.00000    0.01533    0.01367 =
         0.01900   -0.00200    0.00689   -0.00129
C38   1    0.799708    0.347478    0.427882    11.00000    0.01201    0.01216 =
         0.01345   -0.00059    0.00323    0.00112
N39   3    0.824088    0.275656    0.378005    11.00000    0.01629    0.01598 =
         0.01595   -0.00457    0.00499    0.00022
C40   1    0.896638    0.310599    0.350388    11.00000    0.01642    0.02010 =
         0.01571   -0.00318    0.00538    0.00241
AFIX  43
H40   2    0.914008    0.260759    0.315815    11.00000   -1.20000
AFIX   0
C41   1    0.950650    0.416736    0.368316    11.00000    0.01480    0.02110 =
         0.01665    0.00026    0.00708    0.00104
AFIX  43
H41   2    1.001228    0.437998    0.345517    11.00000   -1.20000
AFIX   0
C42   1    0.928389    0.488049    0.419226    11.00000    0.01363    0.01549 =
         0.01693   -0.00029    0.00525   -0.00126
AFIX  43
H42   2    0.963861    0.559467    0.433022    11.00000   -1.20000
AFIX   0
C43   1    0.851475    0.453579    0.451062    11.00000    0.01155    0.01182 =
         0.01226   -0.00008    0.00321    0.00107
C44   1    0.822181    0.522043    0.503439    11.00000    0.01303    0.01221 =
         0.01384   -0.00105    0.00321    0.00074
AFIX  43
H44   2    0.856267    0.592600    0.521319    11.00000   -1.20000
AFIX   0
HKLF 4

REM  sol_a.res in P2(1)/c
REM R1 =  0.0493 for   10433 Fo > 4sig(Fo)  and  0.0790 for all   14541 data
REM    435 parameters refined using      0 restraints

END

WGHT      0.0690      0.4837

REM Highest difference peak  0.532,  deepest hole -0.293,  1-sigma level  0.065
Q1    1   0.6617  0.7186  0.7560  11.00000  0.05    0.53
Q2    1   0.3687  0.6806  0.8673  11.00000  0.05    0.51
Q3    1   0.3906  0.6174  0.9200  11.00000  0.05    0.50
Q4    1   0.7284  0.6094  0.6683  11.00000  0.05    0.50
Q5    1   0.2048  0.5174  0.9783  11.00000  0.05    0.49
Q6    1   0.4796  0.7735  0.8126  11.00000  0.05    0.49
Q7    1   0.4559  0.8334  0.7598  11.00000  0.05    0.48
Q8    1   0.4518  0.6739  0.8941  11.00000  0.05    0.48
Q9    1   0.3307  0.7218  0.8123  11.00000  0.05    0.48
Q10   1   0.1093  0.3956  1.0208  11.00000  0.05    0.47
Q11   1   0.5119  0.7213  0.8682  11.00000  0.05    0.47
Q12   1   0.8410  0.4835  0.4803  11.00000  0.05    0.47
Q13   1   0.0763  0.4425  1.1221  11.00000  0.05    0.46
Q14   1   0.5798  0.7838  0.7353  11.00000  0.05    0.46
Q15   1   0.3905  0.7783  0.7875  11.00000  0.05    0.46
Q16   1   0.6935  0.6601  0.7108  11.00000  0.05    0.45
Q17   1   0.6535  0.6651  0.6514  11.00000  0.05    0.45
Q18   1   0.6124  0.6513  0.5883  11.00000  0.05    0.45
Q19   1   0.1626  0.4869  1.0251  11.00000  0.05    0.44
Q20   1   0.2816  0.6539  0.8427  11.00000  0.05    0.43
;
_shelx_res_checksum              29393
_shelx_hkl_file                  
;
   2   0   0  218.78    6.00
   2   0   0  221.68    7.80
   2   0   0  221.38    6.50
   2   0   0  220.48    7.40
  -2   0   0  203.58    7.60
  -2   0   0  218.78    6.40
  -2   0   0  221.48    7.30
   3   0   0  223.28    6.40
  -3   0   0  220.88    7.00
   3   0   0  237.08    8.50
   3   0   0  224.28    7.20
  -3   0   0  222.38    9.20
  -3   0   0  235.48    8.70
   3   0   0  206.18    9.10
  -4   0   0  910.01   27.20
   4   0   0  872.61   25.10
  -4   0   0  918.11   24.80
   4   0   0  891.51   27.10
   4   0   0  915.61   24.20
  -4   0   0  914.61   26.60
   5   0   0   59.49    2.60
  -5   0   0   66.39    3.60
   5   0   0   54.09    5.60
   5   0   0   65.79    4.20
  -5   0   0   67.19    6.10
   5   0   0   63.89    5.50
   6   0   0  282.77   12.80
   6   0   0  233.58   10.70
   6   0   0  259.57    9.50
  -6   0   0  288.57   13.10
   6   0   0  246.38    7.60
  -6   0   0  268.37   11.70
  -6   0   0  262.17    8.70
   7   0   0  683.23   18.60
  -7   0   0  687.83   24.00
   7   0   0  697.13   20.80
   7   0   0  659.23   23.70
  -7   0   0  684.83   23.00
  -7   0   0  686.13   19.70
  -8   0   0   11.20    2.20
   8   0   0    5.40    4.40
  -8   0   0   10.40    4.60
  -8   0   0   14.40    5.70
   8   0   0   13.40    3.10
   8   0   0   11.10    1.20
  -9   0   0 1988.20   53.19
  -9   0   0 1991.50   59.09
   9   0   0 1848.52   59.69
  -9   0   0 2013.90   58.19
 -10   0   0  420.76   13.30
 -10   0   0  434.56   20.10
 -10   0   0  432.86   19.00
 -10   0   0  444.66   13.60
  10   0   0  425.76   15.70
 -11   0   0  617.34   18.20
 -11   0   0  627.14   18.10
 -11   0   0  584.34   25.60
 -11   0   0  629.24   24.80
  11   0   0  633.14   21.30
  12   0   0   54.09    6.50
 -12   0   0   29.80    7.50
 -12   0   0   38.80    8.90
  13   0   0  473.85   18.50
 -13   0   0  457.75   22.30
 -14   0   0  578.94   34.20
  14   0   0  786.72   25.90
 -15   0   0  112.69   13.40
  15   0   0  115.99   10.40
  16   0   0   16.40    6.00
 -16   0   0   14.30    9.20
 -17   0   0   -5.80    8.40
  17   0   0   -3.50    5.50
 -18   0   0   13.50   10.60
  18   0   0   19.40    7.20
 -19   0   0    4.40   10.90
  19   0   0   11.50    7.30
  20   0   0   65.69   10.60
 -20   0   0   32.90   12.20
  21   0   0   11.00   11.00
  21   0   0   15.50    8.30
 -21   0   0   21.00   12.10
  22   0   0  150.28   15.60
 -22   0   0  137.89   19.90
  22   0   0  124.89   19.40
  -1  -1   0   -0.20    0.80
   1  -1   0    0.10    0.70
   1  -1   0    0.80    0.70
   1  -1   0    1.30    0.90
   1   1   0    0.10    0.60
  -1   1   0   -0.80    0.60
   1   1   0   -0.40    0.50
  -1   1   0    0.20    1.10
   1   1   0   -0.60    0.50
   1   1   0   -0.70    0.40
  -2  -1   0  683.13   18.70
   2  -1   0  698.13   19.80
  -2  -1   0  684.33   20.40
   2  -1   0  689.73   19.10
  -2  -1   0  704.63   19.30
   2  -1   0  688.13   19.40
  -2  -1   0  695.23   18.70
   2   1   0  686.73   18.80
   2   1   0  686.43   18.70
  -2   1   0  683.23   19.10
  -2   1   0  677.83   19.80
  -2   1   0  659.03   19.30
   2   1   0  718.43   20.50
   2   1   0  690.63   19.20
   3  -1   0 2346.67   61.99
   3  -1   0 2341.87   63.49
  -3  -1   0 2343.47   61.59
  -3  -1   0 2367.46   62.79
   3  -1   0 2337.37   63.19
  -3  -1   0 2251.97   63.59
   3   1   0 2311.97   61.39
   3   1   0 2377.96   63.79
  -3   1   0 2355.86   63.39
  -3   1   0 2326.97   61.99
  -3   1   0 2319.17   62.29
   3   1   0 2288.77   61.79
   4  -1   0  292.37    9.10
   4  -1   0  294.87   11.50
   4  -1   0  298.57   10.00
  -4  -1   0  313.67   12.30
   4  -1   0  281.67   10.90
  -4  -1   0  290.67    8.70
  -4  -1   0  292.97   10.60
  -4   1   0  291.87    9.60
   4   1   0  282.07    9.10
   4   1   0  319.87   12.20
   4   1   0  284.97    8.20
  -4   1   0  280.17    9.00
  -4   1   0  302.67   11.30
   4   1   0  290.87   10.30
  -5  -1   0  761.92   20.90
  -5  -1   0  748.93   24.30
   5  -1   0  759.82   22.20
   5  -1   0  762.32   21.20
   5  -1   0  744.63   23.40
   5  -1   0  760.42   24.20
  -5  -1   0  769.12   23.20
   5   1   0  739.63   21.40
  -5   1   0  747.63   23.70
  -5   1   0  757.82   22.90
   5   1   0  743.43   20.20
   5   1   0  769.52   22.90
  -5   1   0  761.62   21.10
   5   1   0  742.83   24.10
  -6  -1   0  143.89   10.10
   6  -1   0  151.28    9.40
   6  -1   0  135.29    5.40
  -6  -1   0  131.69    8.10
   6  -1   0  125.49    6.80
  -6  -1   0  141.59    5.20
   6   1   0  148.59    9.70
  -6   1   0  135.99    6.20
  -6   1   0  131.09    8.70
   6   1   0  136.69    6.10
   6   1   0  131.69    7.40
   7  -1   0   -0.60    2.50
  -7  -1   0    3.00    4.40
   7  -1   0    4.50    2.10
   7  -1   0   -0.30    3.90
  -7  -1   0    1.00    1.50
  -7  -1   0   -0.20    3.80
  -7   1   0    1.60    4.10
  -7   1   0    0.60    2.10
   7   1   0    2.90    2.30
   7   1   0    3.10    4.30
  -8  -1   0    0.00    1.40
   8  -1   0   -1.40    4.20
  -8  -1   0    0.10    3.60
   8  -1   0   -1.30    2.90
  -8  -1   0    0.30    4.90
   8   1   0   -0.90    4.10
  -8   1   0   -2.50    1.80
  -8   1   0    0.80    4.00
   8   1   0    0.60    2.30
  -9  -1   0   77.39    3.80
   9  -1   0   77.59    6.40
  -9  -1   0   78.89    7.70
  -9  -1   0   93.49   11.40
   9   1   0   71.89    5.70
  -9   1   0   82.99    8.30
  -9   1   0   75.19    4.90
 -10  -1   0   19.10    5.80
 -10  -1   0   18.30    7.20
  10  -1   0   29.70    4.80
  10  -1   0   26.80    2.50
 -10  -1   0   24.70    2.20
 -10   1   0   24.20    6.40
 -10   1   0   27.10    3.30
 -10   1   0   19.80    3.40
  10   1   0   23.60    4.10
  11  -1   0 1156.28   35.20
 -11  -1   0 1136.19   39.60
 -11  -1   0 1094.19   37.60
  11  -1   0 1080.29   30.60
 -11   1   0 1151.68   32.60
 -11   1   0 1154.58   32.40
 -11   1   0 1149.89   38.70
  11   1   0 1148.69   34.30
 -12  -1   0  151.38   14.80
 -12  -1   0  103.09   11.00
  12  -1   0  109.49    8.90
 -12   1   0   92.89    5.80
  12   1   0  105.79    8.10
 -12   1   0  106.29    6.80
 -12   1   0   84.39   10.40
 -13  -1   0   17.90    9.50
 -13  -1   0   11.20    7.10
  13  -1   0    7.50    4.80
 -13   1   0    3.30    6.60
 -13   1   0    4.50    2.70
 -13   1   0    5.80    2.30
  13   1   0    1.50    4.30
  14  -1   0  705.03   26.10
 -14  -1   0  693.53   29.70
 -14  -1   0  719.83   31.70
 -14   1   0  722.83   20.40
  14   1   0  717.53   25.30
 -14   1   0  740.53   30.50
 -15  -1   0   83.19   13.70
 -15  -1   0   47.00    9.80
  15  -1   0   65.69    8.80
  15   1   0   74.69    8.30
 -15   1   0   75.79   11.70
  16  -1   0   -6.90    5.00
 -16  -1   0   -6.00    7.80
  16   1   0    0.00    5.00
 -16   1   0   -7.70    8.10
 -17  -1   0   99.29   14.00
  17  -1   0  133.79   12.40
 -17   1   0   78.89   13.20
  17   1   0  121.59   11.40
  18  -1   0    2.30    6.70
 -18  -1   0   -6.80    9.20
 -18   1   0   -0.10    9.60
  18   1   0    0.20    5.80
  19  -1   0    4.40    7.10
 -19  -1   0   -4.50    8.90
  19   1   0   -4.20    7.20
 -19   1   0    0.30   10.40
 -20  -1   0   -5.60    9.70
  20  -1   0   -3.00    6.90
  20   1   0    9.00    7.60
 -20   1   0    5.80   10.70
 -21  -1   0    9.80   12.00
  21  -1   0   10.40   12.40
  21  -1   0   -3.60    7.50
  21   1   0   -3.00    6.60
 -21   1   0  -17.70    9.80
  22  -1   0    8.30    8.80
 -22  -1   0    3.80   11.50
  22  -1   0   19.20   12.60
 -22   1   0  -25.30   11.00
  22   1   0   10.20    8.10
   0  -2   0   34.40    3.30
   0  -2   0   35.60    3.50
   0   2   0   42.80    2.30
   0   2   0   29.40    3.00
   0   2   0   38.30    3.40
   0   2   0   42.90    3.70
   0   2   0   32.90    3.00
  -2  -2   0 3187.18   81.19
   2  -2   0 3107.29   82.09
  -2  -2   0 3116.39   81.49
   2   2   0 3053.59   81.69
  -2   2   0 3020.40   82.39
  -2   2   0 2961.80   82.19
  -2   2   0 3101.39   82.09
   2   2   0 2987.50   81.49
   2   2   0 3133.19   81.19
  -3  -2   0 2669.83   69.99
  -3  -2   0 2665.33   69.69
   3  -2   0 2550.94   70.49
  -3  -2   0 2527.25   71.89
  -3  -2   0 2678.53   70.29
   3  -2   0 2603.74   70.99
   3  -2   0 2603.74   71.39
  -3   2   0 2635.64   70.79
  -3   2   0 2629.74   71.39
   3   2   0 2614.54   70.59
   3   2   0 2671.03   70.19
   3   2   0 2630.24   69.99
  -3   2   0 2678.33   70.59
   3   2   0 2686.23   73.09
   3   2   0 2579.14   69.89
  -4  -2   0  548.05   15.40
   4  -2   0  541.15   16.90
  -4  -2   0  539.15   16.60
  -4  -2   0  546.75   18.70
   4  -2   0  540.35   16.20
   4  -2   0  535.75   17.50
  -4  -2   0  542.15   15.20
   4   2   0  519.55   15.60
   4   2   0  559.74   16.40
  -4   2   0  541.95   17.80
   4   2   0  535.15   15.40
  -4   2   0  520.45   16.20
   4   2   0  551.94   18.60
  -4   2   0  528.05   16.60
   5  -2   0  999.20   29.60
   5  -2   0  957.10   30.80
  -5  -2   0 1044.10   29.80
  -5  -2   0 1035.80   27.70
  -5  -2   0 1068.79   31.90
   5  -2   0 1004.40   28.70
  -5   2   0 1011.10   29.20
   5   2   0 1008.30   27.60
  -5   2   0  999.20   28.60
   5   2   0 1048.30   30.00
  -5   2   0 1018.20   30.80
   5   2   0 1002.00   29.30
   5   2   0  998.20   31.40
  -6  -2   0  760.82   25.80
   6  -2   0  771.62   23.40
  -6  -2   0  746.73   23.60
   6  -2   0  750.52   22.00
   6  -2   0  754.92   24.90
  -6  -2   0  745.63   20.80
  -6   2   0  754.12   24.60
   6   2   0  752.02   20.60
  -6   2   0  764.52   21.90
   6   2   0  759.42   25.40
   6   2   0  735.23   21.80
   6   2   0  729.83   23.10
  -6   2   0  759.02   25.90
  -7  -2   0    0.80    3.00
  -7  -2   0   12.30    4.80
   7  -2   0    2.50    2.30
   7  -2   0    3.00    2.90
   7   2   0    5.30    1.10
  -7   2   0    6.60    3.90
   7   2   0    3.70    2.30
  -7   2   0    2.10    2.10
   7   2   0    0.60    4.60
  -7   2   0   -0.50    2.40
  -8  -2   0   15.60    5.60
   8  -2   0   15.20    3.80
   8  -2   0   16.90    4.90
  -8  -2   0   13.60    4.30
  -8   2   0   20.40    3.30
   8   2   0   14.00    5.00
  -8   2   0   10.30    4.80
   8   2   0   11.60    2.90
   9  -2   0  728.03   22.40
  -9  -2   0  787.82   28.00
  -9  -2   0  745.23   25.50
   9  -2   0  757.72   24.30
  -9   2   0  691.23   22.30
  -9   2   0  726.23   26.50
   9   2   0  733.03   22.60
 -10  -2   0  167.18   11.30
 -10  -2   0  144.29   13.20
  10  -2   0  146.89    9.30
  10  -2   0  151.08    7.90
 -10   2   0  167.08    8.20
 -10   2   0  160.58    7.60
 -10   2   0  159.98   12.00
  10   2   0  160.78   11.90
 -11  -2   0   33.70    7.20
 -11  -2   0   25.80    8.40
  11  -2   0   31.40    5.60
  11   2   0   22.50    4.40
 -11   2   0   33.40    4.40
 -11   2   0   31.20    4.50
 -11   2   0   33.50    7.70
  12  -2   0   86.29    4.90
  12  -2   0  100.79    9.00
 -12  -2   0   92.89   10.40
 -12  -2   0   83.49   11.40
  12   2   0   91.49    7.70
 -12   2   0  119.29   12.60
 -12   2   0   80.99    6.40
 -12   2   0   98.79    8.80
 -13  -2   0   54.49   11.80
 -13  -2   0   58.09    9.80
  13  -2   0   39.40    6.90
 -13   2   0   43.20    4.70
 -13   2   0   32.30    8.30
  13   2   0   36.80    6.00
 -13   2   0   49.80    5.10
  14  -2   0   29.90    6.80
 -14  -2   0   47.20    9.30
 -14  -2   0   31.80   10.30
  14   2   0   28.30    5.80
 -14   2   0   35.10    9.10
 -14   2   0   35.30    4.20
 -15  -2   0   93.39   13.50
  15  -2   0   85.09   10.00
 -15  -2   0   83.79   12.00
 -15   2   0   62.99   11.30
  15   2   0   71.99    8.40
 -15   2   0   81.09    5.10
 -16  -2   0   11.90   10.10
  16  -2   0    2.10    6.20
 -16  -2   0    6.60    7.80
 -16   2   0   -4.00    8.70
  16   2   0   11.30    5.50
 -17  -2   0   35.20   13.40
 -17  -2   0   12.30    9.90
  17  -2   0   29.10    8.30
  17  -2   0   12.00    8.80
  17   2   0   17.60    6.30
 -17   2   0    4.50    9.50
  18  -2   0   39.10    9.30
 -18  -2   0   66.49   12.50
  18  -2   0   64.39   13.30
 -18   2   0   42.80   13.20
  18   2   0   52.89    8.90
  19  -2   0   40.70    9.40
 -19  -2   0   41.60   12.50
  19  -2   0   31.70   12.10
 -19   2   0   58.29   13.40
  19   2   0   28.30    7.90
  20  -2   0   33.90   22.40
 -20  -2   0   21.10   11.00
  20  -2   0   -2.10    7.20
  20   2   0   10.20    7.20
 -20   2   0   15.30   19.20
  21  -2   0   11.90    8.30
  21  -2   0   24.00   12.30
 -21  -2   0   11.30   12.20
  21   2   0   13.60    7.80
 -21   2   0   -3.90   11.80
  22  -2   0   16.80   12.90
  22  -2   0   -8.60    7.70
 -22  -2   0  -15.20   10.50
 -22   2   0   24.90   13.60
  22   2   0   13.30    7.90
   0  -3   0   -1.00    1.80
   0  -3   0   -0.70    2.60
   0  -3   0    0.50    2.60
   0   3   0   -2.00    2.20
   0   3   0    0.30    1.30
   0   3   0    0.30    2.30
   0   3   0    0.10    2.60
   0   3   0    1.10    2.50
   1  -3   0  170.98    7.70
  -1  -3   0  167.18    5.70
  -1  -3   0  158.48    7.60
  -1  -3   0  158.28    7.00
   1  -3   0  172.28    7.40
   1   3   0  165.78    6.80
  -1   3   0  156.68    7.10
   1   3   0  156.88    7.50
  -1   3   0  152.98    7.20
   1   3   0  165.28    5.70
  -1   3   0  172.58    7.50
   1   3   0  167.58    7.20
  -1   3   0  162.78    6.20
  -2  -3   0 1427.96   38.20
   2  -3   0 1427.86   39.70
  -2  -3   0 1375.96   39.00
  -2  -3   0 1422.86   37.60
  -2  -3   0 1434.16   38.70
   2  -3   0 1469.45   40.00
   2  -3   0 1369.56   39.40
  -2  -3   0 1394.56   40.50
  -2   3   0 1413.96   39.50
   2   3   0 1395.36   39.70
  -2   3   0 1407.86   39.10
   2   3   0 1403.46   38.80
  -2   3   0 1381.66   39.50
   2   3   0 1416.66   37.40
   2   3   0 1406.36   38.20
   2   3   0 1420.56   39.10
  -3  -3   0   72.59    4.40
   3  -3   0   72.49    5.50
  -3  -3   0   75.49    4.00
   3  -3   0   72.09    5.20
  -3  -3   0   68.99    4.00
  -3  -3   0   67.59    7.20
   3  -3   0   84.89    6.40
  -3   3   0   71.39    5.80
  -3   3   0   72.29    5.30
   3   3   0   80.89    4.50
   3   3   0   67.39    4.50
   3   3   0   76.29    4.60
  -3   3   0   68.89    5.20
   3   3   0   70.89    3.60
   3   3   0   83.19    6.90
  -3   3   0   75.19    5.80
   4  -3   0    9.50    2.70
   4  -3   0   22.90    4.30
  -4  -3   0   10.60    2.20
  -4  -3   0    9.80    2.30
  -4  -3   0    6.50    5.00
  -4  -3   0    5.40    2.40
  -4   3   0   12.70    4.00
   4   3   0    2.00    4.30
  -4   3   0   18.80    3.50
   4   3   0    3.90    2.30
  -4   3   0    2.70    2.50
   4   3   0   10.00    2.60
   4   3   0    7.30    2.20
   4   3   0    7.40    2.30
  -5  -3   0  261.77    8.50
  -5  -3   0  279.37   13.50
  -5  -3   0  262.97   10.10
  -5  -3   0  262.37    9.00
   5  -3   0  274.17   12.00
  -5   3   0  259.07   11.70
   5   3   0  261.77   10.40
   5   3   0  270.87   13.10
   5   3   0  256.67    9.40
   5   3   0  267.57   10.40
   5   3   0  268.87    9.10
  -5   3   0  279.07   10.70
  -6  -3   0  108.89    9.60
  -6  -3   0   90.19    6.30
   6  -3   0   81.49    6.70
   6  -3   0   94.79    5.80
  -6  -3   0   90.99    3.90
   6  -3   0   86.79    7.90
   6   3   0   81.99    5.00
   6   3   0   87.79    8.60
  -6   3   0   87.09    6.10
   6   3   0   71.49    6.20
  -6   3   0   87.39    6.00
   6   3   0   92.19    4.40
  -6   3   0   94.99    7.90
   7  -3   0   32.50    5.40
  -7  -3   0   44.30    5.20
   7  -3   0   38.90    4.80
  -7  -3   0   24.90    5.90
   7  -3   0   41.40    4.20
   7  -3   0   34.30    5.40
   7   3   0   42.50    3.90
   7   3   0   30.00    5.90
  -7   3   0   46.80    4.70
   7   3   0   48.40    3.10
  -7   3   0   40.00    6.20
   8  -3   0   31.00    5.90
   8  -3   0   30.10    5.80
  -8  -3   0   30.30    4.90
   8  -3   0   37.10    4.10
  -8  -3   0   21.60    6.40
   8  -3   0   30.20    4.70
  -8   3   0   28.30    4.20
  -8   3   0   25.60    5.50
  -8   3   0   24.40    3.60
   8   3   0   33.20    3.80
   8   3   0   32.10    2.50
  -9  -3   0  317.77   17.40
   9  -3   0  336.87   15.90
  -9  -3   0  351.86   14.80
   9  -3   0  332.17   12.10
   9  -3   0  345.77   14.30
  -9   3   0  311.87   15.90
  -9   3   0  333.87   13.10
   9   3   0  347.77   12.40
  -9   3   0  322.37   12.60
 -10  -3   0  209.78   15.20
  10  -3   0  206.48   11.40
 -10  -3   0  208.98   12.00
  10  -3   0  202.68    8.80
  10  -3   0  210.18   13.00
  10   3   0  205.98   10.40
 -10   3   0  196.88    9.40
 -10   3   0  197.58   13.50
 -10   3   0  193.88    9.80
 -11  -3   0  406.16   18.40
 -11  -3   0  409.36   21.50
  11  -3   0  400.76   17.30
  11  -3   0  426.26   19.60
  11  -3   0  405.26   14.30
 -11   3   0  414.06   20.30
  11   3   0  426.66   15.40
 -11   3   0  414.56   15.10
 -11   3   0  420.26   15.60
  12  -3   0  368.36   17.00
  12  -3   0  381.96   19.50
 -12  -3   0  389.36   21.60
 -12  -3   0  395.86   18.70
  12  -3   0  376.26   13.40
 -12   3   0  370.46   19.80
 -12   3   0  385.66   14.80
  12   3   0  402.46   15.20
 -12   3   0  379.26   14.20
 -13  -3   0   -1.10   11.40
  13  -3   0   -2.20    2.50
  13  -3   0    5.40    7.30
  13  -3   0    3.10    5.20
 -13  -3   0    2.80    6.00
 -13   3   0   -1.70    3.50
 -13   3   0   11.40    8.60
  13   3   0    3.50    4.20
 -13   3   0   -0.10    3.10
  14  -3   0    2.70    5.40
  14  -3   0    7.70    8.10
 -14  -3   0    3.10    8.50
 -14  -3   0    5.80    6.80
  14  -3   0    2.70    2.50
 -14   3   0    0.40    3.20
 -14   3   0   -0.70    7.40
  14   3   0    1.10    4.30
 -14   3   0    9.90    4.00
 -15  -3   0    8.10    8.00
 -15  -3   0   28.90   11.30
  15  -3   0   26.80    9.30
  15  -3   0   23.00    7.10
 -15   3   0   20.10    4.30
  15   3   0   10.00    5.10
 -15   3   0   22.10    4.70
 -15   3   0   12.10    8.30
 -16  -3   0   20.10   11.50
  16  -3   0   28.70   10.40
  16  -3   0   37.40    8.60
 -16  -3   0   23.60    9.40
 -16   3   0   23.60    3.70
 -16   3   0   20.40   10.20
  16   3   0   21.80    6.30
 -16   3   0   29.50    3.50
  17  -3   0   59.19   10.10
 -17  -3   0   55.89   11.70
  17  -3   0   56.39   12.20
 -17  -3   0   42.70   14.40
 -17   3   0   57.49   12.50
  17   3   0   48.00    8.00
 -18  -3   0   15.90    9.80
  18  -3   0   11.20   10.20
  18  -3   0    4.00    7.70
 -18  -3   0    2.70   11.40
  18   3   0    3.00    6.40
 -18   3   0   24.00   11.70
 -19  -3   0   79.89   14.50
  19  -3   0   96.89   13.10
  19  -3   0  105.69   16.00
  19   3   0  111.89   11.70
 -19   3   0   79.99   14.50
 -20  -3   0   99.79   15.30
  20  -3   0  141.79   15.60
  20  -3   0  157.98   20.40
  20   3   0  127.69   12.90
 -20   3   0   79.49   17.30
  21  -3   0   17.70    9.40
  21  -3   0  -12.60   10.80
  21   3   0    8.10    7.40
 -21   3   0   -6.90   11.30
 -22  -3   0   27.40   13.80
  22  -3   0   59.99   15.60
  22  -3   0   52.09   12.10
 -22   3   0   72.39   17.40
  22   3   0   38.40    9.90
   0  -4   0 1464.95   40.90
   0  -4   0 1487.75   42.20
   0  -4   0 1501.75   42.40
   0   4   0 1515.25   42.30
   0   4   0 1490.45   42.00
   0   4   0 1480.55   42.00
   0   4   0 1517.25   40.20
   1  -4   0   28.30    4.40
  -1  -4   0   27.50    2.60
  -1  -4   0   27.00    3.90
   1  -4   0   33.60    4.20
  -1  -4   0   19.10    3.70
  -1   4   0   22.20    3.70
   1   4   0   20.80    3.20
  -1   4   0   25.30    2.80
  -1   4   0   23.10    3.90
   1   4   0   18.90    3.60
   1   4   0   24.60    3.70
  -1   4   0   25.10    4.00
  -2  -4   0   37.20    4.10
   2  -4   0   41.00    5.00
  -2  -4   0   39.50    5.70
   2  -4   0   37.00    4.30
   2  -4   0   38.90    4.40
  -2  -4   0   40.40    3.50
   2   4   0   55.59    5.00
  -2   4   0   36.60    4.40
   2   4   0   37.30    3.30
  -2   4   0   42.50    4.20
  -2   4   0   31.60    4.10
  -2   4   0   48.90    5.00
   2   4   0   35.60    3.70
  -2   4   0   31.80    4.10
   2   4   0   38.90    4.30
  -3  -4   0  587.44   18.90
   3  -4   0  616.64   20.00
   3  -4   0  590.24   19.50
  -3  -4   0  634.64   17.20
  -3  -4   0  653.73   21.70
   3  -4   0  617.74   20.40
  -3   4   0  595.04   19.70
   3   4   0  595.74   18.00
   3   4   0  620.14   18.80
  -3   4   0  610.44   19.70
   3   4   0  628.34   20.20
  -3   4   0  626.84   19.50
  -3   4   0  622.24   20.10
   3   4   0  622.34   19.10
  -3   4   0  586.04   19.60
  -4  -4   0  209.98    8.70
  -4  -4   0  209.08   12.30
  -4  -4   0  228.18    7.90
   4  -4   0  218.38   10.30
   4  -4   0  211.48   10.80
   4  -4   0  229.88    9.60
   4   4   0  222.58    8.70
  -4   4   0  222.08   10.10
  -4   4   0  221.38   10.30
   4   4   0  221.28    8.60
  -4   4   0  223.38    9.80
  -4   4   0  224.68    9.70
   4   4   0  221.18    8.90
  -4   4   0  208.38    9.90
   4   4   0  222.98   11.70
  -5  -4   0   81.89    9.50
   5  -4   0   89.49    6.20
   5  -4   0   82.89    7.10
   5  -4   0   77.69    7.30
  -5  -4   0   80.99    5.30
  -5  -4   0   83.99    5.20
  -5   4   0   72.99    6.80
  -5   4   0   84.59    6.50
   5   4   0  100.99    8.90
  -5   4   0   74.19    6.50
  -5   4   0   78.79    6.10
   5   4   0   84.69    5.40
   5   4   0   82.69    5.20
   6  -4   0  499.05   16.70
   6  -4   0  483.85   18.60
   6  -4   0  482.15   17.80
  -6  -4   0  506.55   16.40
  -6  -4   0  503.45   15.50
  -6  -4   0  483.35   19.90
  -6   4   0  465.55   18.10
  -6   4   0  479.35   17.20
   6   4   0  475.85   16.60
   6   4   0  502.55   15.90
   6   4   0  532.25   19.90
   6   4   0  500.85   15.50
  -6   4   0  459.15   16.90
  -6   4   0  514.75   16.90
   7  -4   0   73.79    7.50
  -7  -4   0   75.89    8.40
   7  -4   0   67.19    5.50
   7  -4   0   85.49    7.20
  -7  -4   0   70.29    6.10
   7   4   0   76.29    6.30
  -7   4   0   54.39    6.70
   7   4   0   79.99    4.70
  -7   4   0   66.19    6.20
  -7   4   0   75.59    5.90
   7   4   0   62.29    5.00
   7   4   0   60.59    7.30
  -7   4   0   62.89    6.00
  -8  -4   0   -2.40    6.00
   8  -4   0   -0.60    2.60
  -8  -4   0   -1.10    3.30
   8  -4   0    0.40    3.50
   8  -4   0   -3.80    4.40
  -8   4   0    5.70    4.80
   8   4   0   -1.50    3.20
  -8   4   0    1.80    3.00
   8   4   0    5.20    2.70
  -8   4   0   -1.30    2.80
  -8   4   0    0.40    3.40
   8   4   0    1.40    2.00
   9  -4   0    5.30    5.10
   9  -4   0    3.40    4.30
  -9  -4   0    1.00    3.90
  -9  -4   0    3.70    6.30
   9  -4   0    3.50    2.80
  -9   4   0    4.90    3.20
  -9   4   0   -4.20    2.80
  -9   4   0    1.90    3.60
   9   4   0   -1.70    3.50
  -9   4   0   -4.60    4.60
   9   4   0    1.60    1.90
  10  -4   0   47.20    5.00
  10  -4   0   44.00    7.80
 -10  -4   0   28.80    6.10
  10  -4   0   42.80    6.70
 -10  -4   0   29.70    9.20
  10   4   0   33.50    4.70
 -10   4   0   37.30    7.70
 -10   4   0   33.30    5.00
 -10   4   0   40.30    5.90
  10   4   0   36.10    2.80
  10   4   0   41.80    6.40
  11  -4   0  469.15   21.70
 -11  -4   0  514.75   20.40
  11  -4   0  447.16   16.80
 -11  -4   0  471.65   23.80
  11  -4   0  503.25   20.20
  11   4   0  488.85   17.30
 -11   4   0  464.95   22.20
 -11   4   0  478.85   17.50
 -11   4   0  501.95   18.20
  12  -4   0    3.90    3.10
 -12  -4   0    2.30    5.50
 -12  -4   0    2.30    8.40
  12  -4   0    4.60    6.60
  12  -4   0    3.70    5.30
  12   4   0    3.70    3.80
 -12   4   0    4.90    6.40
 -12   4   0    5.20    4.00
 -12   4   0    0.30    3.50
  13  -4   0  169.48   14.80
 -13  -4   0  188.28   18.20
  13  -4   0  149.19    8.30
  13  -4   0  152.08   12.50
 -13  -4   0  174.68   13.60
  13   4   0  166.18   10.20
 -13   4   0  154.48    9.00
 -13   4   0  146.19    9.70
 -13   4   0  165.78   16.10
  14  -4   0    2.10    8.20
  14  -4   0   23.10    7.10
 -14  -4   0   11.50    9.60
  14  -4   0   15.60    3.60
 -14  -4   0   17.20    7.50
 -14   4   0   21.30    5.10
  14   4   0   12.20    5.00
 -14   4   0   13.60    4.20
 -14   4   0    8.00    7.80
  15  -4   0  104.29   11.50
  15  -4   0   79.79   12.20
 -15  -4   0  100.69   16.90
 -15   4   0   52.29   11.40
 -15   4   0   73.09    6.60
 -15   4   0   69.69    7.00
  15   4   0   54.49    7.30
 -16  -4   0    0.40    9.90
  16  -4   0    3.50    8.30
  16  -4   0    0.40   11.60
 -16  -4   0    9.50    8.10
 -16   4   0   -2.20    3.60
 -16   4   0    5.80    9.40
  16   4   0    7.20    5.20
 -16   4   0   -1.90    3.50
  17  -4   0  101.49   12.60
 -17  -4   0   79.69   12.80
  17  -4   0  104.99   16.10
 -17  -4   0  103.89   16.60
 -17   4   0   93.59    6.50
 -17   4   0   99.79    6.80
  17   4   0  118.39   10.90
 -17   4   0   86.19   14.20
 -18  -4   0  -14.70    7.20
  18  -4   0  -16.30    9.30
 -18  -4   0   19.60   12.50
  18  -4   0   -3.70    7.30
 -18   4   0    3.70   10.80
  18   4   0    5.40    5.90
 -19  -4   0   20.30   10.50
  19  -4   0   26.60   12.90
 -19  -4   0   39.90   15.10
  19  -4   0   49.00   10.90
 -19   4   0   24.10   12.00
  19   4   0   36.90    8.20
  20  -4   0   39.90   13.20
 -20  -4   0   34.20   15.10
  20  -4   0   39.40   10.70
 -20  -4   0   25.80   11.00
 -20   4   0   25.20   13.50
  20   4   0   31.10    8.50
  21  -4   0  -15.90   10.70
  21  -4   0   17.00    9.40
 -21   4   0   22.00   13.50
  21   4   0    3.50    7.00
 -22  -4   0    6.60   11.90
  22  -4   0  -10.80   11.60
 -22   4   0   -2.80   11.70
   0  -5   0    7.10    3.70
   0  -5   0    1.10    2.20
   0  -5   0   -1.30    2.80
   0   5   0    2.90    3.20
   0   5   0    7.90    3.30
   0   5   0    3.00    1.70
   1  -5   0  162.08    9.60
   1  -5   0  151.38    8.40
  -1  -5   0  162.48    8.20
  -1  -5   0  169.28    9.30
  -1  -5   0  172.58    6.70
   1   5   0  163.88    8.70
   1   5   0  164.88    9.10
  -1   5   0  157.18    8.80
  -1   5   0  166.68    8.90
  -1   5   0  161.58    6.80
  -1   5   0  162.98    8.60
  -1   5   0  168.58    8.70
   1   5   0  175.28    8.50
   2  -5   0   -2.00    2.90
   2  -5   0   -2.60    4.10
  -2  -5   0   -3.30    4.70
  -2  -5   0    3.30    2.00
  -2  -5   0    0.10    2.70
   2  -5   0   -5.30    3.00
  -2   5   0    0.40    3.30
  -2   5   0    0.40    3.50
  -2   5   0   -0.80    3.00
  -2   5   0   -3.10    2.40
   2   5   0   -5.80    4.50
   2   5   0   -2.20    3.20
  -2   5   0   -1.30    3.10
   2   5   0    0.60    1.80
   2   5   0   -2.40    3.30
  -3  -5   0  183.88    7.10
  -3  -5   0  174.98    8.40
   3  -5   0  189.08    9.10
  -3  -5   0  178.78   11.50
   3  -5   0  183.18   10.10
   3  -5   0  192.18    9.60
   3   5   0  176.58    8.80
  -3   5   0  180.28    9.50
  -3   5   0  165.88    8.80
  -3   5   0  176.08    9.10
   3   5   0  180.08    9.60
  -3   5   0  174.68    9.30
   3   5   0  177.48    7.40
   3   5   0  173.48    8.60
   4  -5   0  177.68   10.10
  -4  -5   0  167.68    6.10
  -4  -5   0  168.18    7.90
  -4  -5   0  147.79   11.30
   4  -5   0  170.58    9.40
   4  -5   0  153.98    8.50
   4   5   0  169.58    8.00
   4   5   0  164.48    9.70
   4   5   0  172.68    8.30
  -4   5   0  160.48    8.80
   4   5   0  176.38    7.20
  -4   5   0  153.58    9.00
  -4   5   0  172.58    9.00
  -4   5   0  171.98    9.10
  -4   5   0  179.08    9.10
   5  -5   0  104.49    7.00
  -5  -5   0  106.19    5.40
  -5  -5   0  110.29   10.30
   5  -5   0  102.89    7.90
   5  -5   0  107.69    8.70
  -5  -5   0   96.79    6.00
  -5   5   0  101.29    7.40
   5   5   0  114.29    9.20
  -5   5   0   91.89    7.60
   5   5   0  128.79    6.80
  -5   5   0  105.89    7.30
   5   5   0  104.69    8.10
  -5   5   0  103.09    7.20
   5   5   0  108.09    6.30
  -6  -5   0  233.18    9.40
  -6  -5   0  242.48   14.10
   6  -5   0  242.08   11.70
   6  -5   0  227.48   11.70
   6  -5   0  220.68   12.40
  -6  -5   0  244.28    9.60
  -6   5   0  242.68   11.30
  -6   5   0  243.08   11.10
   6   5   0  244.28   10.00
   6   5   0  234.18   10.10
  -6   5   0  253.37   12.20
   6   5   0  245.88    9.90
  -6   5   0  261.07   12.40
   6   5   0  262.87   13.50
  -7  -5   0  317.47   11.60
   7  -5   0  319.47   14.00
   7  -5   0  335.97   15.70
   7  -5   0  334.97   14.60
  -7  -5   0  311.27   17.10
   7   5   0  307.27   11.70
   7   5   0  304.87   12.70
  -7   5   0  355.86   15.30
  -7   5   0  322.97   13.70
  -7   5   0  318.07   14.40
  -7   5   0  320.47   13.20
  -8  -5   0   85.59    7.10
   8  -5   0   85.49    8.60
   8  -5   0   68.59    6.50
  -8  -5   0   62.09    9.00
   8  -5   0   86.99    9.50
  -8   5   0   81.09    7.70
  -8   5   0   85.49    7.30
  -8   5   0   89.99    7.40
   8   5   0   84.39    6.10
  -8   5   0   90.89    9.60
   8   5   0   89.79    6.40
   8   5   0   87.19    7.20
   9  -5   0  235.18   13.30
   9  -5   0  256.37   11.60
  -9  -5   0  238.28   16.60
   9  -5   0  248.98   14.90
  -9  -5   0  283.07   12.60
   9   5   0  272.57    9.80
  -9   5   0  223.18   11.60
   9   5   0  267.37   11.00
  -9   5   0  252.97   12.50
  -9   5   0  250.47   11.70
   9   5   0  242.48   13.10
  -9   5   0  276.77   15.30
  10  -5   0    4.00    5.70
 -10  -5   0   -0.70    7.70
 -10  -5   0    1.70    4.50
  10  -5   0   12.00    3.90
  10  -5   0    9.50    5.50
 -10   5   0   -1.40    3.70
 -10   5   0    2.40    4.20
  10   5   0    4.70    4.20
  10   5   0    3.10    3.40
 -10   5   0    7.10    6.50
  10   5   0    6.20    2.40
 -10   5   0    6.60    4.00
  11  -5   0  674.13   28.40
  11  -5   0  732.83   26.80
 -11  -5   0  704.03   30.40
 -11  -5   0  746.73   26.00
  11  -5   0  672.33   23.50
  11   5   0  749.23   23.50
 -11   5   0  750.52   29.20
  11   5   0  703.43   20.20
 -11   5   0  709.63   24.80
 -11   5   0  641.84   23.80
  12  -5   0  109.09   10.90
  12  -5   0  147.99   21.50
 -12  -5   0   68.49   17.20
  12  -5   0   88.69    7.40
 -12  -5   0  117.99   10.50
 -12   5   0   92.49    8.00
  12   5   0   98.39    8.10
 -12   5   0  105.69    9.10
  13  -5   0   -1.80    5.80
  13  -5   0   15.10    4.10
 -13  -5   0   -1.30    8.20
  13  -5   0   16.20    8.30
 -13  -5   0    4.50    6.10
 -13   5   0    5.00    4.10
 -13   5   0    8.40    5.00
  13   5   0   10.40    4.70
 -13   5   0   11.40    8.20
  14  -5   0    1.30    7.80
 -14  -5   0   10.30    7.10
 -14  -5   0   -5.00    8.60
  14  -5   0    9.90    6.80
  14  -5   0   10.60    3.70
 -14   5   0   12.50    9.50
 -14   5   0    5.00    4.40
  14   5   0   14.80    5.10
 -14   5   0   12.60    5.30
 -15  -5   0    3.60    9.60
  15  -5   0   -7.30    6.90
  15  -5   0    3.50    3.50
 -15  -5   0   -2.30    6.50
  15  -5   0    0.00    8.30
 -15   5   0   11.40    8.40
  15   5   0    2.80    5.00
 -15   5   0   -0.80    4.60
  16  -5   0   96.59   12.50
  16  -5   0   87.79   13.90
 -16  -5   0   94.19   12.40
 -16  -5   0  105.69   17.00
 -16   5   0   85.49   13.50
  16   5   0  100.19    9.80
 -16   5   0   78.79    7.30
 -16   5   0   95.49    8.70
  17  -5   0   -2.90    9.20
 -17  -5   0   -9.80   10.00
  17  -5   0    2.50    7.60
 -17  -5   0   -4.00    7.60
  17   5   0    6.20    5.60
 -17   5   0   -9.10    9.20
 -17   5   0    4.60    4.20
 -18  -5   0   20.90   13.30
 -18  -5   0   28.50   10.40
  18  -5   0   26.20    9.70
  18  -5   0   51.09   13.70
 -18   5   0   32.20    4.40
  18   5   0   30.10    7.70
 -18   5   0   37.80   12.40
  19  -5   0    2.40   12.50
 -19  -5   0    0.30    9.10
 -19  -5   0    0.70   13.20
  19  -5   0   -7.80    8.00
  19   5   0   -3.80    5.70
 -19   5   0    6.40   13.30
  20  -5   0   -4.20   12.00
 -20  -5   0    1.80   13.00
  20  -5   0  -13.00    7.40
 -20  -5   0   -2.70    9.60
 -20   5   0  -17.20    9.90
  20   5   0  -11.50    9.80
  21  -5   0  -11.30   11.70
  21  -5   0    9.20    9.40
 -21  -5   0  -13.10   12.60
  21   5   0  -10.90    6.20
 -21   5   0   17.60   13.50
   0  -6   0   72.09    7.00
   0  -6   0   71.29    5.10
   0   6   0   73.69    6.60
   0   6   0   69.09    3.90
   0   6   0   61.79    6.30
   0   6   0   82.39    6.80
  -1  -6   0  376.46   12.20
   1  -6   0  354.06   15.00
   1  -6   0  345.17   14.20
  -1  -6   0  378.26   15.00
  -1  -6   0  366.06   14.20
   1   6   0  371.06   14.50
   1   6   0  392.86   14.80
  -1   6   0  367.16   14.80
  -1   6   0  361.06   14.40
   1   6   0  388.46   14.30
  -1   6   0  370.16   12.20
  -1   6   0  393.66   14.70
  -1   6   0  369.56   14.80
  -2  -6   0  293.77    9.80
  -2  -6   0  291.27   11.90
   2  -6   0  281.17   12.10
  -2  -6   0  295.27   14.30
  -2  -6   0  289.07   12.70
   2  -6   0  276.17   13.00
   2   6   0  293.67   12.60
  -2   6   0  282.27   12.60
   2   6   0  295.07   12.30
  -2   6   0  296.67   12.40
  -2   6   0  276.97   12.30
  -2   6   0  281.07   12.20
  -2   6   0  280.67   10.70
   2   6   0  282.47   11.70
  -3  -6   0  894.61   28.20
   3  -6   0  902.61   29.70
  -3  -6   0  900.51   30.80
  -3  -6   0  906.11   26.00
   3  -6   0  905.51   29.20
   3  -6   0  902.01   28.80
  -3   6   0  885.21   28.90
  -3   6   0  919.11   27.80
  -3   6   0  957.20   29.30
   3   6   0  896.51   29.00
  -3   6   0  920.21   29.00
   3   6   0  951.70   27.60
  -3   6   0  883.91   28.80
   3   6   0  942.21   28.10
   3   6   0  928.51   28.50
   4  -6   0   30.80    4.50
   4  -6   0   27.40    5.20
   4  -6   0   33.70    5.60
  -4  -6   0   33.70    4.60
  -4  -6   0   38.60    7.10
  -4   6   0   37.10    5.10
   4   6   0   38.90    3.80
  -4   6   0   30.40    4.70
   4   6   0   32.10    4.80
  -4   6   0   31.20    4.90
  -4   6   0   35.70    5.30
   4   6   0   36.40    5.50
   4   6   0   25.30    4.10
   5  -6   0  243.08   11.50
   5  -6   0  281.97   13.50
   5  -6   0  244.28   12.30
  -5  -6   0  259.47    8.50
  -5  -6   0  232.48   10.60
  -5  -6   0  238.58   14.70
  -5   6   0  256.07   11.90
  -5   6   0  254.77   12.10
  -5   6   0  243.18   12.10
   5   6   0  252.07   11.00
   5   6   0  285.37   11.20
  -5   6   0  249.58   11.90
  -5   6   0  251.07   12.00
   5   6   0  248.88    9.60
   5   6   0  235.98   12.60
  -6  -6   0   51.09    9.00
   6  -6   0   52.99    7.50
   6  -6   0   41.60    6.60
   6  -6   0   46.60    5.60
  -6  -6   0   46.40    5.10
  -6  -6   0   56.49    4.60
   6   6   0   46.80    6.70
  -6   6   0   44.50    6.30
   6   6   0   49.60    5.30
  -6   6   0   50.79    6.70
  -6   6   0   35.00    5.40
   6   6   0   42.10    4.70
   6   6   0   54.39    5.60
  -6   6   0   67.49    7.70
   7  -6   0   17.40    6.70
  -7  -6   0   12.80    3.50
   7  -6   0   15.50    4.30
  -7  -6   0   19.60    7.50
  -7  -6   0   11.80    3.30
   7  -6   0    8.90    5.00
   7   6   0   10.90    3.60
  -7   6   0    9.50    5.30
  -7   6   0   16.30    4.80
   7   6   0   13.80    3.70
  -7   6   0    9.50    4.60
   7   6   0   19.30    4.10
  -8  -6   0  302.57   12.20
  -8  -6   0  309.87   18.20
   8  -6   0  291.57   16.10
  -8  -6   0  275.67   11.30
   8  -6   0  283.37   14.80
  -8   6   0  266.97   15.10
  -8   6   0  300.47   14.00
   8   6   0  276.37   12.40
   8   6   0  309.57   11.80
  -8   6   0  279.77   13.20
   8   6   0  291.87   12.20
   9  -6   0  180.18   12.30
  -9  -6   0  168.18    9.90
   9  -6   0  174.08   13.50
  -9  -6   0  154.28   15.30
  -9   6   0  168.08   10.90
   9   6   0  166.58    8.40
  -9   6   0  178.38   13.10
   9   6   0  153.18   10.50
  -9   6   0  173.28   10.50
   9   6   0  157.18    9.10
  10  -6   0  869.51   31.20
  10  -6   0  845.82   32.60
 -10  -6   0  876.21   28.70
 -10  -6   0  865.81   34.70
 -10   6   0  842.62   32.50
 -10   6   0  886.11   28.90
  10   6   0  837.72   29.20
  10   6   0  896.21   27.80
 -10   6   0  874.71   29.70
  10   6   0  901.01   26.30
  11  -6   0   36.90    8.60
  11  -6   0   17.50    6.70
 -11  -6   0   16.70    9.60
 -11  -6   0   27.50    6.20
  11   6   0   35.50    3.80
 -11   6   0   22.40    7.90
  11   6   0   28.10    5.30
 -11   6   0   28.90    6.30
 -11   6   0   22.50    5.40
 -12  -6   0  321.77   21.40
  12  -6   0  315.57   17.20
 -12  -6   0  316.37   15.80
  12  -6   0  326.37   19.70
 -12   6   0  287.57   18.70
  12   6   0  297.67   13.60
 -12   6   0  294.87   15.10
 -13  -6   0   -0.40    8.70
 -13  -6   0   13.60    6.30
  13  -6   0    5.20    6.50
  13  -6   0    0.60    8.20
 -13   6   0    4.70    7.80
 -13   6   0    4.50    5.30
  13   6   0    3.80    4.60
 -14  -6   0   -0.80    6.00
 -14  -6   0    1.20   10.10
  14  -6   0   -0.60    6.10
  14  -6   0    4.80    9.20
 -14   6   0    2.60    5.20
  14   6   0   -1.10    4.30
 -14   6   0   -6.60    7.50
  15  -6   0  108.29   15.70
 -15  -6   0  107.29   12.10
 -15  -6   0   69.19   13.30
  15  -6   0  109.79   13.10
  15   6   0   98.99    9.50
 -15   6   0   80.49   13.50
  16  -6   0   -6.50    9.30
 -16  -6   0    7.30    7.80
 -16  -6   0    1.10   11.20
  16  -6   0   -7.20    7.10
  16   6   0   -5.10    5.10
 -16   6   0  -11.10    4.30
 -16   6   0    0.60    9.30
 -17  -6   0    7.40    8.80
 -17  -6   0   20.80   13.90
  17  -6   0    5.00    9.90
  17  -6   0   15.40    8.60
 -17   6   0    7.50   10.50
 -17   6   0   10.80    5.20
  17   6   0   -0.60    5.70
 -18  -6   0  -11.10   12.00
  18  -6   0   -7.10    9.80
  18  -6   0  -11.80    7.10
 -18  -6   0    2.30    8.90
 -18   6   0    3.70   11.10
  18   6   0   -0.50    5.80
  19  -6   0   -4.60    7.90
  19  -6   0  -12.40   10.70
 -19  -6   0    8.10    9.30
 -19  -6   0   -7.00   12.20
 -19   6   0    6.50    3.00
 -19   6   0   12.90   11.50
  20  -6   0   34.80   13.30
 -20  -6   0   -3.50    9.10
  20  -6   0    5.00    9.00
 -20  -6   0    5.70   13.40
 -20   6   0   37.90   14.00
  20   6   0   16.10    7.90
 -21  -6   0    2.90   11.60
  21  -6   0   22.00   13.30
 -21  -6   0   29.40   16.20
  21  -6   0   18.90   10.60
 -21   6   0   32.90   13.80
   0  -7   0    2.90    2.50
   0  -7   0   -1.20    2.90
   0  -7   0    3.60    4.00
   0   7   0    7.90    3.40
   0   7   0   -2.70    4.00
   0   7   0   -0.30    1.70
   0   7   0    6.00    4.00
  -1  -7   0   33.20    5.20
  -1  -7   0   39.50    3.90
   1  -7   0   27.40    5.40
   1  -7   0   30.60    4.20
  -1  -7   0   40.90    6.20
   1  -7   0   33.70    4.90
  -1   7   0   35.00    5.90
   1   7   0   39.80    5.90
  -1   7   0   30.30    5.40
  -1   7   0   31.50    3.50
  -1   7   0   29.90    5.10
   1   7   0   44.30    5.80
  -1   7   0   37.10    6.10
   1   7   0   42.70    5.60
   2  -7   0  212.28   12.10
  -2  -7   0  202.68   13.20
  -2  -7   0  223.08    8.20
  -2  -7   0  211.68   11.60
  -2  -7   0  194.88   10.20
   2   7   0  196.48   10.80
  -2   7   0  215.58    9.10
  -2   7   0  215.38   11.40
  -2   7   0  221.48   11.00
   2   7   0  200.78   10.50
   2   7   0  199.48   12.00
  -2   7   0  201.48   10.80
  -3  -7   0   39.40    3.60
   3  -7   0   28.00    6.00
  -3  -7   0   24.30    6.80
  -3  -7   0   38.40    5.30
  -3   7   0   43.40    6.60
   3   7   0   33.90    5.50
  -3   7   0   33.20    5.30
   3   7   0   42.80    6.00
  -3   7   0   35.20    5.80
   3   7   0   33.30    5.10
  -3   7   0   36.90    4.80
  -4  -7   0  124.89   12.00
   4  -7   0  127.89    9.50
  -4  -7   0  138.79    8.20
   4  -7   0  119.79   10.40
  -4   7   0  110.49    8.80
   4   7   0  120.29    8.10
   4   7   0  133.89    8.80
  -4   7   0  125.39    9.40
  -4   7   0  115.19    8.80
  -4   7   0  131.49    8.50
   4   7   0  121.89    6.00
   4   7   0  118.79    9.40
  -5  -7   0  361.46   18.60
   5  -7   0  341.97   16.80
  -5  -7   0  363.76   14.30
   5  -7   0  374.06   16.20
  -5   7   0  338.57   15.40
   5   7   0  320.57   15.50
   5   7   0  357.36   14.60
   5   7   0  380.56   12.40
  -5   7   0  351.86   15.50
   5   7   0  352.46   14.30
  -5   7   0  359.26   15.20
   6  -7   0   -3.00    4.50
  -6  -7   0    3.30    7.90
   6  -7   0    1.60    5.20
  -6  -7   0   -2.60    2.80
   6   7   0    1.90    3.70
   6   7   0   -1.40    3.50
   6   7   0    5.80    2.80
  -6   7   0    6.50    4.40
  -6   7   0    5.30    4.50
  -6   7   0    2.00    4.10
   7  -7   0    9.70    6.00
  -7  -7   0    6.00    8.00
  -7  -7   0    9.80    3.00
   7  -7   0   13.30    5.30
  -7  -7   0    8.40    3.60
  -7   7   0   16.10    5.90
   7   7   0    7.90    4.10
   7   7   0   10.90    4.10
  -7   7   0    6.80    4.40
   7   7   0   12.50    3.50
  -7   7   0   12.10    5.10
  -8  -7   0  111.59    8.10
   8  -7   0   95.49   10.60
   8  -7   0  120.19   10.90
  -8  -7   0  104.59   12.40
  -8  -7   0  110.39    7.10
  -8   7   0  108.59   10.00
   8   7   0  110.69    8.40
  -8   7   0  121.29   11.20
   8   7   0  109.19    7.90
  -8   7   0  112.39    9.50
   8   7   0  104.19    7.70
  -9  -7   0    7.70    4.00
   9  -7   0    7.50    6.20
   9  -7   0   -2.70    6.20
  -9  -7   0    6.40    8.30
   9   7   0   10.20    3.80
   9   7   0   -0.90    3.70
  -9   7   0    6.60    5.10
  -9   7   0   11.60    6.70
   9   7   0   11.90    4.40
  -9   7   0   10.30    5.20
  10  -7   0   13.20    6.40
  10  -7   0    9.10    7.90
 -10  -7   0   50.69   10.50
 -10   7   0   12.40    5.20
  10   7   0    4.70    4.30
 -10   7   0   17.30    7.10
 -10   7   0   20.30    6.30
  10   7   0   27.70    4.40
  10   7   0   45.20    6.20
 -11  -7   0   80.39   13.60
 -11  -7   0   85.29    8.40
  11  -7   0   73.79   11.10
  11  -7   0   71.29    9.70
 -11   7   0   95.59    9.60
  11   7   0   81.59    6.30
 -11   7   0   93.79    9.20
 -11   7   0   78.19   13.20
  11   7   0   72.39    7.50
  12  -7   0   47.90   10.30
  12  -7   0   33.80   12.70
 -12  -7   0   56.89    7.70
 -12  -7   0   45.10   13.30
  12   7   0   43.40    6.40
 -12   7   0   45.00    9.50
 -12   7   0   43.00    8.70
  12   7   0   51.29    4.70
 -13  -7   0   33.00   11.20
  13  -7   0   20.60    7.70
 -13  -7   0   21.00    6.70
  13  -7   0    6.90    8.40
 -13   7   0   12.50    5.90
 -13   7   0   18.80    8.80
  13   7   0   19.60    5.60
  14  -7   0   84.19   13.20
 -14  -7   0   67.79   14.30
  14  -7   0   64.89   10.60
 -14  -7   0   88.39   10.60
 -14   7   0   69.69   12.70
 -14   7   0   98.29   10.30
  14   7   0   79.19    8.60
  15  -7   0   59.89   12.60
 -15  -7   0   55.59    9.70
 -15  -7   0   49.40   14.00
  15  -7   0   72.39   12.00
 -15   7   0   53.69    8.30
 -15   7   0   50.49   12.20
  15   7   0   51.99    7.70
  16  -7   0  149.39   18.00
  16  -7   0  144.39   15.40
 -16  -7   0  140.99   18.30
 -16   7   0  133.49   17.70
 -16   7   0  140.29   11.50
  16   7   0  126.39   11.40
  17  -7   0    6.80   11.00
 -17  -7   0   -7.20    7.00
  17  -7   0   25.90    9.30
 -17  -7   0   -2.20   11.90
 -17   7   0   11.10    5.80
  17   7   0   -7.90    5.80
 -17   7   0   -6.40    9.30
  18  -7   0   65.79   12.50
 -18  -7   0  110.39   13.80
  18  -7   0  105.69   17.70
 -18  -7   0   36.10   16.10
  18   7   0   95.69   10.60
 -18   7   0   75.79   15.60
 -18   7   0   96.59    8.90
 -19  -7   0  -19.80   11.70
  19  -7   0    5.30    8.70
 -19  -7   0  -16.00    7.30
  19  -7   0  -11.10   10.70
  19   7   0   -2.30    6.40
 -19   7   0    7.30    4.20
 -19   7   0    6.70   12.50
 -20  -7   0    7.70   13.70
  20  -7   0   -1.20   11.90
 -20  -7   0   -9.00    8.70
 -20   7   0   -3.70   11.40
  20   7   0   -7.70    6.60
  21  -7   0   15.90   10.70
 -21  -7   0   38.50   16.60
 -21  -7   0   27.40   10.70
  21  -7   0    7.00   13.60
 -21   7   0    4.40   13.30
   0  -8   0    3.10    2.90
   0  -8   0    7.30    5.60
   0   8   0   11.90    2.30
   0   8   0    0.40    4.30
   0   8   0    6.10    4.20
   0   8   0    6.70    4.60
  -1  -8   0   -1.90    4.40
   1  -8   0    2.30    5.30
  -1  -8   0    0.90    2.60
   1  -8   0    2.00    3.10
  -1   8   0   -4.60    4.00
   1   8   0   -0.10    3.80
   1   8   0    4.80    4.40
  -1   8   0    4.10    2.50
   1   8   0    3.60    4.10
  -1   8   0    2.20    3.70
  -1   8   0    5.50    4.70
   2  -8   0   -2.00    5.00
  -2  -8   0    2.60    2.50
  -2  -8   0   -8.00    4.50
  -2  -8   0   -1.00    6.00
   2  -8   0   -0.30    3.30
   2   8   0   -3.80    3.90
  -2   8   0   -1.50    3.80
   2   8   0    1.40    4.10
  -2   8   0    7.30    5.10
  -2   8   0    1.70    4.30
   2   8   0    4.00    4.60
  -3  -8   0  725.43   29.10
   3  -8   0  772.92   27.90
  -3  -8   0  783.62   22.70
   3   8   0  793.12   26.20
   3   8   0  749.82   26.90
   3   8   0  798.52   26.80
  -3   8   0  800.72   25.00
  -3   8   0  770.72   27.10
  -3   8   0  779.52   27.40
   4  -8   0   20.30    6.40
  -4  -8   0   20.10    7.60
  -4   8   0   19.00    5.40
   4   8   0   39.90    6.80
   4   8   0   33.60    5.80
  -4   8   0   24.70    5.10
  -4   8   0   18.50    6.10
   5  -8   0   89.19   10.60
  -5  -8   0   61.69   10.10
   5  -8   0   69.39    8.60
  -5   8   0   77.39    8.00
   5   8   0   60.79    4.70
   5   8   0   70.69    7.40
   5   8   0   59.19    6.90
  -5   8   0   93.59    9.50
  -5   8   0   76.49    8.30
   6  -8   0  374.26   17.80
   6  -8   0  377.46   19.00
  -6  -8   0  365.46   21.00
  -6   8   0  369.96   17.00
  -6   8   0  385.26   17.30
  -6   8   0  395.96   17.50
   6   8   0  396.36   15.90
   6   8   0  382.06   14.10
   6   8   0  379.46   16.00
  -7  -8   0  231.08   17.80
   7  -8   0  211.08   14.90
   7  -8   0  215.08   13.70
  -7   8   0  213.58   13.00
   7   8   0  233.98   11.90
  -7   8   0  216.78   13.70
   7   8   0  209.78    9.50
   7   8   0  215.98   11.60
  -7   8   0  203.88   12.90
  -8  -8   0  509.25   20.70
   8  -8   0  587.74   25.00
  -8  -8   0  527.35   26.40
   8  -8   0  520.45   23.00
   8   8   0  567.64   20.30
  -8   8   0  575.84   23.40
  -8   8   0  558.94   22.10
   8   8   0  548.95   20.40
  -8   8   0  563.44   22.50
   8   8   0  557.94   18.90
   9  -8   0    8.70    7.20
  -9  -8   0    4.30    3.50
  -9  -8   0    4.50    9.00
   9  -8   0    7.10    6.30
   9   8   0    3.90    4.00
  -9   8   0   -7.10    4.90
  -9   8   0   -0.20    6.30
   9   8   0    0.10    3.50
   9   8   0   13.50    4.80
  -9   8   0    1.60    5.50
 -10  -8   0  132.99   14.90
  10  -8   0  172.08   13.80
 -10  -8   0  176.78    9.80
 -10   8   0  175.98   14.60
  10   8   0  171.08   10.80
  10   8   0  169.48   10.80
 -10   8   0  187.08   12.30
  10   8   0  180.68    9.90
 -10   8   0  188.18   14.70
  11  -8   0   42.90   10.70
  11  -8   0   41.10    8.70
 -11  -8   0   35.00    6.30
 -11  -8   0   38.50   11.50
  11   8   0   30.60    6.20
 -11   8   0   35.70    7.70
  11   8   0   29.90    6.10
 -11   8   0   40.00    7.20
  11   8   0   39.90    5.50
 -11   8   0   27.00    8.90
 -12  -8   0    2.80    9.60
  12  -8   0   11.00    9.10
 -12  -8   0   14.50    5.50
  12  -8   0   11.00    7.30
 -12   8   0   21.70    8.50
  12   8   0   23.60    6.00
  12   8   0   18.40    4.10
 -12   8   0   24.50    7.00
 -13  -8   0  148.29   19.20
  13  -8   0  107.19   14.10
 -13  -8   0  142.09   11.30
  13  -8   0  108.09   12.60
 -13   8   0  155.28   17.00
 -13   8   0  114.99   11.60
  13   8   0  126.59   10.40
 -14  -8   0   19.10   11.60
  14  -8   0  -11.00    7.30
 -14  -8   0   14.50    6.70
  14  -8   0   -0.90    8.60
 -14   8   0    9.10    6.50
  14   8   0   10.80    5.60
 -14   8   0   12.60    9.30
 -15  -8   0    0.10   12.20
  15  -8   0   12.80   10.80
 -15  -8   0    8.50    6.80
  15  -8   0    7.90    8.60
  15   8   0   10.70    6.20
 -15   8   0    1.80    9.70
 -15   8   0    9.20    6.80
  16  -8   0   16.90    9.80
 -16  -8   0   -3.50   12.50
  16  -8   0   15.70   11.00
 -16  -8   0   27.80    8.40
 -16   8   0   20.50   11.20
  16   8   0   14.70    6.60
 -16   8   0   25.20    7.00
  17  -8   0   66.19   12.20
 -17  -8   0  124.29   19.40
 -17  -8   0   49.90   10.10
  17  -8   0   47.30   13.90
  17   8   0   49.80    8.90
 -17   8   0   50.99    8.50
 -17   8   0   85.89   15.70
  18  -8   0  288.77   25.80
  18  -8   0  327.27   22.20
 -18  -8   0  392.66   21.20
 -18  -8   0  212.58   24.40
  18   8   0  292.37   18.20
 -18   8   0  312.27   25.80
 -18   8   0  277.07   15.30
  19  -8   0   25.40   13.20
 -19  -8   0   24.50    9.70
 -19  -8   0   26.40   16.30
  19   8   0   55.29    9.30
 -19   8   0   38.80    6.50
 -19   8   0   27.50   13.30
 -20  -8   0   76.19   12.60
  20  -8   0   52.39   15.30
 -20  -8   0   39.40   16.90
  20  -8   0   63.69   13.60
 -20   8   0   63.89   16.90
   0  -9   0    6.50    5.70
   0   9   0    2.80    1.90
   0   9   0   -3.70    4.70
   0   9   0    1.50    4.70
   1  -9   0   14.90    4.10
  -1  -9   0   17.80    3.50
  -1  -9   0   17.30    6.30
   1  -9   0   30.40    7.20
   1   9   0   20.10    5.80
  -1   9   0   19.60    6.00
   1   9   0   15.40    5.50
  -1   9   0   17.80    3.30
  -1   9   0    9.90    5.50
  -2  -9   0    9.00    2.90
   2  -9   0    6.40    6.20
   2  -9   0    7.00    4.00
  -2  -9   0   -5.30    7.40
  -2   9   0    5.00    3.30
   2   9   0    1.60    5.00
  -2   9   0   11.00    5.50
  -2   9   0    4.60    5.10
   2   9   0    7.00    5.20
  -3  -9   0   67.39    5.00
   3  -9   0   78.39    9.60
  -3  -9   0   83.39   11.60
  -3   9   0   69.49    8.40
   3   9   0   71.49    8.30
  -3   9   0   68.19    6.50
   3   9   0   88.89    9.00
  -3   9   0   57.49    7.90
   4  -9   0   46.70    8.30
  -4  -9   0   55.39   10.80
   4   9   0   62.29    7.90
   4   9   0   66.59    7.70
  -4   9   0   58.99    8.00
  -4   9   0   75.09    7.30
  -4   9   0   50.19    7.40
   5  -9   0    0.50    6.20
  -5  -9   0   -4.50    7.30
  -5   9   0   -0.70    4.40
  -5   9   0    0.50    5.10
   5   9   0    4.70    4.70
   5   9   0    2.70    4.80
  -5   9   0    8.10    5.80
   6  -9   0  195.08   13.50
  -6  -9   0  202.18   17.40
   6  -9   0  195.68   14.80
  -6   9   0  180.28   12.80
   6   9   0  193.18   11.50
   6   9   0  188.28    7.90
  -6   9   0  170.48   12.80
  -6   9   0  183.58   12.30
   6   9   0  172.88   11.60
   7  -9   0   37.60    8.60
  -7  -9   0   49.70   10.80
   7  -9   0   43.40    8.30
   7   9   0   40.80    6.70
  -7   9   0   34.60    7.40
  -7   9   0   42.40    7.80
   7   9   0   50.49    5.00
   7   9   0   55.59    7.30
  -7   9   0   42.00    7.80
  -8  -9   0   48.60   12.50
   8  -9   0   46.20   10.00
   8  -9   0   38.10    8.70
   8   9   0   49.90    5.20
  -8   9   0   52.99    8.60
   8   9   0   47.40    6.70
   8   9   0   57.39    7.40
  -8   9   0   42.80    8.40
  -9  -9   0   -1.40    9.60
   9  -9   0    7.30    6.70
   9  -9   0    3.40   11.60
   9   9   0   11.50    4.70
   9   9   0   -2.60    2.90
   9   9   0    1.00    4.60
  -9   9   0    3.90    6.10
  -9   9   0    3.20    6.60
  -9   9   0    5.70    6.00
 -10  -9   0  118.99   17.10
  10  -9   0   83.49   11.70
  10  -9   0  108.49   12.10
 -10   9   0   93.09   10.30
 -10   9   0  112.19   11.40
  10   9   0  114.89    9.10
  10   9   0   91.49    7.80
  10   9   0  111.19    9.80
 -11  -9   0   45.40   12.70
  11  -9   0   59.39   11.10
 -11  -9   0   39.90    5.50
  11  -9   0   50.69   10.10
  11   9   0   32.60    5.70
 -11   9   0   52.29    8.90
 -11   9   0   35.50    9.40
 -11   9   0   55.59    9.80
  11   9   0   58.39    7.80
  11   9   0   42.70    6.00
  12  -9   0   44.50    9.70
  12  -9   0   61.99   12.20
 -12  -9   0   40.80   12.60
 -12  -9   0   61.09    7.00
 -12   9   0   39.10   10.70
  12   9   0   47.40    7.40
  12   9   0   49.10    6.20
 -12   9   0   41.50    8.80
 -12   9   0   42.60    8.10
  13  -9   0   25.20   10.50
  13  -9   0   27.80    9.20
 -13  -9   0    5.90   10.70
 -13  -9   0   16.20    5.50
  13   9   0    8.70    5.80
 -13   9   0   16.80    7.30
 -13   9   0   21.20   10.20
 -14  -9   0   19.70    6.20
  14  -9   0   41.30   11.90
  14  -9   0    9.70    8.70
 -14  -9   0   23.30   12.90
 -14   9   0   12.70    9.70
  14   9   0   31.80    7.20
 -14   9   0   24.20    8.10
 -15  -9   0   13.40   13.00
 -15  -9   0    0.10    5.60
  15  -9   0   -7.80    9.60
  15  -9   0    6.80    8.30
 -15   9   0    6.90    6.90
 -15   9   0   11.40   10.40
  15   9   0    1.80    5.80
 -16  -9   0   69.59    9.50
  16  -9   0   49.10   11.80
  16  -9   0   49.99   13.80
 -16  -9   0   62.79   15.90
 -16   9   0   44.50    8.80
 -16   9   0   52.39   14.10
  16   9   0   56.79    9.00
 -17  -9   0  -10.50   12.40
  17  -9   0    3.70    8.90
 -17  -9   0   -4.70    6.50
 -17   9   0    4.00    6.30
 -17   9   0   12.20   13.30
  17   9   0   -1.30    6.30
  18  -9   0   77.49   17.30
 -18  -9   0   84.69   11.20
 -18  -9   0  126.79   21.20
  18  -9   0  110.99   24.00
  18   9   0   86.79   10.90
 -18   9   0   53.99   15.30
 -18   9   0  101.69   10.60
  19  -9   0  117.39   19.10
 -19  -9   0  111.29   21.70
  19  -9   0  100.89   15.10
 -19  -9   0  112.89   12.90
 -19   9   0  131.59   19.40
 -19   9   0  143.29   11.10
  19   9   0  111.29   11.70
 -20  -9   0  -16.80   13.10
   0 -10   0    6.90    3.70
   0 -10   0    1.80    6.10
   0  10   0   -4.50    4.90
   0  10   0   -0.60    5.10
   1 -10   0  107.49   11.60
   1 -10   0   80.89    7.50
  -1 -10   0   81.29    6.50
  -1 -10   0  100.39   11.10
  -1  10   0  106.19   10.50
   1  10   0   85.59    9.60
  -1  10   0   83.69    5.70
   1  10   0   76.19    9.20
  -1  10   0   77.49    9.20
  -2 -10   0  138.19    7.10
   2 -10   0  135.59    9.40
   2 -10   0  153.98   13.30
  -2 -10   0  135.69   14.70
   2  10   0  121.59   10.90
  -2  10   0  127.39   11.30
  -2  10   0  145.79    8.10
   2  10   0  146.49   11.80
  -2  10   0  135.49   11.80
  -3 -10   0   -9.10    7.60
  -3 -10   0    1.70    2.40
   3 -10   0    1.00    6.90
   3 -10   0    3.90    4.60
  -3  10   0    4.10    4.00
  -3  10   0   -0.20    5.20
   3  10   0    3.10    5.20
  -3  10   0   -8.30    4.90
   3  10   0   -0.20    5.00
   4 -10   0   27.20    8.80
  -4 -10   0   33.50   10.50
  -4  10   0   33.60    7.20
  -4  10   0   30.50    5.70
   4  10   0   32.70    6.80
   4  10   0   34.90    7.20
  -4  10   0   24.90    7.20
   5 -10   0   70.69   10.40
  -5 -10   0   73.89   13.70
   5  10   0   74.29    8.70
  -5  10   0   69.49    9.40
   5  10   0   93.99    9.70
  -5  10   0   67.99    8.10
  -5  10   0   68.59    9.10
  -6 -10   0    5.00   13.00
   6 -10   0   -1.80    6.90
  -6  10   0    7.80    5.50
   6  10   0    2.20    5.20
  -6  10   0    1.00    6.30
   6  10   0    5.90    5.50
  -6  10   0   -2.30    5.70
   7 -10   0   22.10    8.90
  -7 -10   0   23.10   10.60
  -7  10   0   11.40    6.20
   7  10   0    8.20    5.40
   7  10   0   10.20    5.30
  -7  10   0    9.70    6.70
   8 -10   0    4.10    6.60
   8 -10   0   13.80    8.00
  -8 -10   0   -7.30    9.10
  -8  10   0    3.70    6.70
   8  10   0   25.50    6.50
  -8  10   0    5.70    6.30
   8  10   0   11.80    5.50
  -8  10   0    3.90    6.20
   9 -10   0   22.50    8.20
   9 -10   0    8.20    8.30
  -9 -10   0   -6.50    9.10
  -9  10   0   12.20    7.00
   9  10   0   11.10    5.80
  -9  10   0    8.60    6.90
   9  10   0   13.10    5.60
   9  10   0   16.80    3.70
  -9  10   0   27.70    7.90
  10 -10   0   32.70    8.60
  10 -10   0   46.10   11.30
 -10 -10   0   17.40   11.50
 -10  10   0   25.60    7.70
 -10  10   0   22.40    8.30
  10  10   0   21.20    4.30
  10  10   0   29.10    7.10
 -10  10   0   25.10    8.30
  10  10   0   32.90    6.70
  11 -10   0  101.39   12.60
 -11 -10   0   82.39   14.50
  11 -10   0   67.29   12.50
  11  10   0  101.59    8.00
 -11  10   0  122.99   12.90
 -11  10   0  114.79   12.00
 -11  10   0  115.19   14.50
  11  10   0   99.09   10.00
  11  10   0  103.29    9.50
 -12 -10   0   -4.20   10.00
  12 -10   0    5.30    8.30
  12 -10   0   12.30   10.20
  12  10   0   -4.10    5.40
 -12  10   0   -9.90    5.90
  12  10   0    1.00    4.50
 -12  10   0  -11.70    7.80
 -12  10   0    3.80    7.20
 -13 -10   0    6.50   11.50
  13 -10   0    1.40    9.90
  13 -10   0    2.40    8.20
 -13  10   0    0.50    9.10
 -13  10   0    7.30    7.60
  13  10   0   12.70    6.40
  14 -10   0   -4.30    9.70
 -14 -10   0   -8.50   11.50
  14 -10   0   14.50    9.30
  14  10   0   -1.60    5.90
 -14  10   0   11.50    7.50
 -14  10   0   -7.90    9.40
 -15 -10   0   63.99   17.10
  15 -10   0   75.99   13.40
  15 -10   0   63.29   14.20
 -15  10   0   86.89   14.70
 -15  10   0   78.69   10.80
  16 -10   0   79.59   16.30
  16 -10   0  115.59   16.00
 -16  10   0  103.19   11.80
 -16  10   0   88.59   16.30
  16  10   0  105.39   11.60
 -17 -10   0   91.69   18.90
  17 -10   0   92.69   16.40
  17  10   0  103.69   11.50
 -17  10   0   98.49   11.40
 -17  10   0   89.89   16.40
  18 -10   0  294.37   23.20
  18 -10   0  279.17   26.30
 -18 -10   0  305.37   29.10
  18  10   0  270.57   17.90
 -18  10   0  311.27   26.40
 -18  10   0  297.17   17.20
  19 -10   0    5.10    9.60
  19 -10   0  -11.90   12.00
 -19 -10   0  -26.10   13.60
 -19  10   0    4.90   11.40
 -19  10   0    8.90    6.20
   0 -11   0   -0.90    3.40
   0 -11   0    1.10    6.90
   0  11   0   -2.90    6.30
   0  11   0    1.60    5.70
  -1 -11   0   -5.10    7.50
   1 -11   0    9.70    7.20
  -1 -11   0   18.80    7.50
   1 -11   0   -0.40    3.70
  -1 -11   0    1.40    3.20
  -1  11   0   -0.60    5.50
   1  11   0    4.40    6.20
  -1  11   0    1.40    2.60
   1  11   0   -4.40    5.40
  -2 -11   0    3.20   11.00
   2 -11   0    0.00    4.00
   2 -11   0    0.20    6.90
  -2 -11   0   -1.10    2.60
  -2  11   0    0.30    6.10
   2  11   0   -3.70    5.30
  -2  11   0    6.60    6.70
  -2  11   0   -2.60    3.10
   2  11   0   -4.00    5.40
   3 -11   0  165.08   15.00
   3 -11   0  166.78   11.20
  -3 -11   0  184.68   19.10
  -3  11   0  147.39    9.50
   3  11   0  169.88   12.50
   3  11   0  157.98   12.90
  -3  11   0  132.99   13.30
  -3  11   0  147.49   13.30
   4 -11   0  204.18   16.10
  -4 -11   0  218.58   19.50
   4 -11   0  193.48   12.80
  -4  11   0  191.18   11.30
  -4  11   0  210.18   14.90
   4  11   0  212.68   14.30
  -4  11   0  216.78   14.90
   4  11   0  201.48   13.60
   5 -11   0  128.39   13.90
  -5 -11   0  141.79   17.30
   5  11   0  128.09   11.50
  -5  11   0  143.89   13.70
  -5  11   0  120.39   10.20
  -5  11   0  119.59   12.40
   5  11   0  123.39   12.10
  -6 -11   0  140.79   15.80
   6  11   0  137.69   12.00
  -6  11   0  143.09   11.60
   6  11   0  145.59   11.80
  -6  11   0  119.39   12.20
  -6  11   0  136.69   13.30
   7 -11   0   16.70    9.00
  -7 -11   0   26.30   11.10
  -7  11   0   27.20    8.10
  -7  11   0    9.00    7.20
   7  11   0   22.20    6.50
   7  11   0   32.60    7.60
  -7  11   0   33.60    7.60
   8 -11   0   14.20    8.50
  -8 -11   0    8.60   10.00
  -8  11   0   13.70    7.40
  -8  11   0   17.80    8.10
   8  11   0   11.50    6.40
   8  11   0   20.50    6.60
  -8  11   0   13.10    6.90
  -9 -11   0    2.30   11.70
   9 -11   0   17.40    9.50
  -9  11   0    5.90    6.80
  -9  11   0    2.60    7.00
   9  11   0   14.40    6.30
   9  11   0   10.90    6.60
  10 -11   0    8.60    9.90
  10 -11   0    3.10    8.20
 -10 -11   0   16.30   11.30
  10  11   0   -1.30    5.70
 -10  11   0   -1.40    7.30
 -10  11   0   -5.90    6.60
  10  11   0    7.10    5.60
 -10  11   0    5.90    7.60
 -11 -11   0   -2.90   10.80
  11 -11   0    8.30    8.60
  11 -11   0    0.20    9.40
  11  11   0    1.70    5.10
 -11  11   0   -6.80    6.20
 -11  11   0   -4.70    7.20
  11  11   0   -3.00    3.20
  11  11   0    2.20    5.90
 -11  11   0   -7.00    7.70
  12 -11   0   78.29   12.50
 -12 -11   0   91.89   16.80
  12 -11   0  101.19   15.90
  12  11   0  111.89   11.70
 -12  11   0   99.59   12.50
  12  11   0  101.39    9.80
 -12  11   0  100.49   12.70
 -12  11   0   80.19   13.10
 -13 -11   0    8.90   13.10
  13 -11   0   -0.20   10.10
  13 -11   0    7.40    9.00
 -13  11   0    8.40    8.10
  13  11   0    0.30    7.50
 -13  11   0   -0.30    8.60
 -14 -11   0   23.60   13.80
  14 -11   0   48.10   13.90
  14 -11   0   40.10   11.20
  14  11   0   31.50    7.80
 -14  11   0   48.00   10.10
 -14  11   0   35.30   11.50
  15 -11   0    7.50    9.80
  15 -11   0   -6.90   10.40
  15  11   0   14.80    7.30
 -15  11   0  -16.10    8.90
 -15  11   0    6.80    7.80
  16 -11   0   -2.90    9.20
 -16 -11   0   26.60   15.70
  16 -11   0    0.10   12.00
 -16  11   0    2.60   12.80
 -16  11   0   -1.10    7.00
  16  11   0    3.40    6.90
  17 -11   0  113.19   18.60
 -17 -11   0   85.09   20.10
  17 -11   0  107.19   15.70
  17  11   0  140.99   13.50
 -17  11   0  113.19   17.90
 -17  11   0   94.09   13.90
  18 -11   0    5.50   10.20
  18 -11   0    5.70   12.50
 -18 -11   0   24.50   15.30
 -18  11   0   18.00   13.10
  18  11   0   -2.30    7.00
 -18  11   0   11.40    7.40
   0 -12   0   42.20    9.70
   0 -12   0   43.20    5.40
   0  12   0   33.40    8.20
   0  12   0   29.20    8.00
  -1 -12   0    0.90    9.00
  -1 -12   0    0.00    3.00
   1 -12   0    3.70    4.20
  -1 -12   0   -0.20    7.00
   1 -12   0   -5.50    6.90
   1  12   0    6.30    6.70
  -1  12   0   13.00    6.90
  -1  12   0   -4.10    5.90
   1  12   0   -2.90    6.10
   2 -12   0    8.60    7.70
  -2 -12   0   -1.20    2.20
   2 -12   0   -5.20    4.20
  -2 -12   0    1.50    9.30
   2  12   0    1.00    7.00
   2  12   0    5.60    6.40
  -2  12   0   -3.40    6.40
  -2  12   0   -6.70    5.70
   3 -12   0  189.38   12.00
  -3 -12   0  175.88   18.40
   3 -12   0  200.38   16.80
   3  12   0  178.78   14.40
  -3  12   0  175.48   14.70
  -3  12   0  169.18    9.90
  -3  12   0  176.98   14.70
   4 -12   0   10.50    8.90
  -4 -12   0   -6.10   10.30
   4 -12   0   -0.90    5.00
  -4  12   0    7.00    6.80
   4  12   0   -1.20    6.70
   4  12   0   -7.10    5.60
  -4  12   0   -3.70    6.40
  -4  12   0   -7.00    3.80
  -5 -12   0   -2.30   10.10
   5 -12   0   -3.80    5.40
   5 -12   0   -0.80    8.00
   5  12   0    0.80    6.30
  -5  12   0    7.80    7.30
  -5  12   0    3.50    6.60
   5  12   0    5.40    6.40
  -5  12   0    4.80    5.10
   6 -12   0    8.90    8.90
  -6 -12   0   26.80   11.50
   6 -12   0   21.00    7.30
   6  12   0    7.50    7.30
  -6  12   0    8.50    7.30
   6  12   0   24.10    8.00
  -6  12   0   19.50    8.10
  -6  12   0    8.50    6.10
   7 -12   0  660.23   30.70
  -7 -12   0  655.93   33.60
  -7  12   0  647.34   26.40
  -7  12   0  655.43   28.60
  -7  12   0  636.64   28.30
   7  12   0  671.43   27.00
  -8 -12   0    2.70   11.30
   8 -12   0   18.30   10.60
  -8  12   0   -9.60    6.90
  -8  12   0    2.40    6.60
   8  12   0    6.00    6.00
  -8  12   0    5.10    7.40
   9 -12   0   16.30   10.20
  -9 -12   0   25.40   13.80
  -9  12   0   11.00    8.00
  -9  12   0   15.80    7.90
   9  12   0   36.30    8.20
   9  12   0   29.50    8.20
  -9  12   0   21.70    8.80
  10 -12   0    7.10    9.80
 -10 -12   0   23.50   13.90
 -10  12   0    4.70    8.10
  10  12   0   30.90    8.10
  10  12   0   16.20    6.90
 -10  12   0   15.40    8.50
 -10  12   0   15.80    8.60
  11 -12   0   16.80   10.90
 -11 -12   0    6.10   22.00
  11  12   0  -15.90    6.00
 -11  12   0    0.30    8.30
 -11  12   0    7.80    7.50
 -11  12   0   14.40    8.60
  11  12   0   -4.00    5.30
 -12 -12   0    8.50   13.30
  12 -12   0   13.20   11.00
 -12  12   0   17.40    8.70
 -12  12   0   34.10    9.40
  12  12   0   16.70    7.40
 -12  12   0   10.90    9.30
  13 -12   0   66.19   15.30
 -13 -12   0   65.59   16.40
 -13  12   0   49.50   10.20
  13  12   0   47.90    9.00
 -13  12   0   31.90   11.60
 -14 -12   0   -3.40   14.20
  14 -12   0    5.10   11.30
 -14  12   0    5.30    9.80
  14  12   0    4.60    6.80
 -14  12   0    0.00    8.00
  15 -12   0   13.60   12.40
 -15 -12   0   39.40   17.20
 -15  12   0   18.90   14.00
  15  12   0   33.80    7.90
 -15  12   0   26.30   10.30
 -16 -12   0   11.00   14.50
  16 -12   0   -1.60   12.50
 -16  12   0   17.70    8.70
 -16  12   0   17.10   11.50
  16  12   0   -2.40    7.10
 -17 -12   0   25.20   16.30
  17 -12   0    6.60   13.10
 -17  12   0  -18.40    9.30
  17  12   0   14.00    7.70
 -17  12   0    8.70    8.10
   0 -13   0    0.00    3.60
   0 -13   0    0.70   10.80
   0 -13   0   11.90    8.60
   0  13   0    3.40    7.20
   0  13   0    4.20    7.40
  -1 -13   0   30.80   11.80
   1 -13   0   38.50    5.60
  -1 -13   0   20.40    3.60
   1 -13   0   30.90   10.00
   1  13   0   23.70    8.50
  -1  13   0   20.60    8.40
  -1  13   0   29.50    8.30
   1  13   0   30.90    9.00
   2 -13   0   66.89   11.00
   2 -13   0   57.49    7.30
  -2 -13   0   60.39   13.30
   2  13   0   52.59   10.40
  -2  13   0   57.09    4.80
   2  13   0   56.49    9.70
  -2  13   0   65.29   10.50
   3 -13   0   28.90    9.70
   3 -13   0   14.40    5.60
  -3 -13   0   14.90   11.70
   3  13   0   24.30    8.30
  -3  13   0   19.50    8.10
  -3  13   0   12.30    4.50
   3  13   0   24.50    8.40
  -3  13   0   24.10    8.50
   4 -13   0  261.07   19.60
   4 -13   0  235.38   14.40
  -4 -13   0  258.27   23.20
   4  13   0  222.68   16.70
  -4  13   0  228.18   17.00
  -4  13   0  221.18   12.20
   4  13   0  236.78   16.30
  -4  13   0  235.98   17.70
  -5 -13   0   -1.50   11.80
   5 -13   0    0.40    9.30
   5 -13   0    2.50    6.10
  -5  13   0   -3.00    6.90
  -5  13   0    4.60    5.20
   5  13   0    0.90    6.50
  -5  13   0    9.70    7.80
   5  13   0    9.50    7.40
  -6 -13   0  172.38   19.90
   6 -13   0  160.28   14.00
   6 -13   0  167.48   16.50
  -6  13   0  167.48   16.30
  -6  13   0  138.79   14.60
  -6  13   0  155.38   12.60
   6  13   0  151.58   14.10
   6  13   0  193.78   15.20
   7 -13   0  134.19   16.00
  -7 -13   0  127.39   17.70
  -7  13   0  115.39   11.80
  -7  13   0  146.29   14.90
   7  13   0  116.69   12.50
   7  13   0  146.19   13.80
  -7  13   0  138.19   14.40
   8 -13   0   -0.80    7.20
   8 -13   0   -3.40    9.80
  -8 -13   0   13.50   12.50
   8  13   0  -11.90    6.30
  -8  13   0    1.00    8.80
   8  13   0    5.90    6.90
  -8  13   0   -1.10    8.00
  -9 -13   0  -30.50   11.30
   9 -13   0    6.70   11.10
  -9  13   0    9.30    8.20
  -9  13   0   16.20   13.00
   9  13   0    3.90    6.80
  -9  13   0    4.60    7.60
   9  13   0   -3.20    6.80
  10 -13   0   27.30   12.40
 -10 -13   0   41.90   14.70
 -10  13   0   51.69   11.70
  10  13   0   53.59    9.20
  10  13   0   56.79    9.90
 -10  13   0   35.20    9.90
 -10  13   0   39.80   10.30
  11 -13   0   30.20   12.30
 -11 -13   0   48.70   16.20
  11  13   0   37.30    8.30
 -11  13   0   50.99   11.00
  11  13   0   32.00    8.60
 -11  13   0   31.30    9.90
 -11  13   0   37.70   10.40
  12 -13   0   -3.00   10.90
 -12 -13   0    7.70   14.80
  12  13   0    8.80    6.60
  12  13   0    9.40    7.80
 -12  13   0   20.00    9.50
 -12  13   0   19.50    9.70
 -13 -13   0   36.10   15.20
  13 -13   0   41.50   13.70
  13  13   0   40.20    9.00
 -13  13   0   34.90   13.00
 -13  13   0   22.40   10.30
 -14 -13   0   13.70   13.50
  14 -13   0    3.10   11.30
 -14  13   0   20.30    9.40
  14  13   0    1.30    6.70
 -14  13   0    0.60    9.40
 -15 -13   0   88.39   19.00
  15 -13   0    4.70   12.20
 -15  13   0   26.80   10.00
  15  13   0   18.80    8.50
 -15  13   0   29.80   11.80
  16 -13   0   89.69   17.90
 -16 -13   0   95.09   20.10
 -16  13   0  129.69   14.50
 -16  13   0  120.19   17.50
  16  13   0  140.99   14.00
   0 -14   0  109.59   17.80
   0 -14   0   84.39    8.10
   0 -14   0  104.69   13.50
   0  14   0  101.89   12.90
   0  14   0   87.59   12.40
   1 -14   0   37.20   10.90
   1 -14   0   41.00    5.90
  -1 -14   0   32.50   13.50
  -1  14   0   37.50   10.50
   1  14   0   29.30    9.40
  -1  14   0   48.20   10.40
   1  14   0   46.10   11.00
  -2 -14   0    8.00   12.20
   2 -14   0   -3.80    4.30
   2 -14   0    0.70    9.00
   2  14   0   -0.70    7.30
  -2  14   0    0.00    7.90
   2  14   0    1.50    8.20
  -2  14   0   -1.20    7.30
   3 -14   0   -9.10    8.90
   3 -14   0    5.70    5.20
  -3 -14   0   10.40   12.30
  -3  14   0    5.50    8.10
  -3  14   0   -2.00    7.30
   3  14   0    0.60    7.40
   3  14   0   11.00    7.70
   4 -14   0  106.69   10.40
   4 -14   0  123.49   16.10
  -4 -14   0   64.39   14.60
   4  14   0  100.19   13.20
  -4  14   0   76.29   12.60
   4  14   0   97.49   12.80
  -4  14   0  106.39    9.30
  -4  14   0   86.99   13.00
   5 -14   0  115.39   11.70
  -5 -14   0   88.49   16.50
   5 -14   0  109.49   14.90
   5  14   0  102.09   12.50
  -5  14   0   96.59    9.90
  -5  14   0  103.39   14.20
   5  14   0   90.19   12.20
  -5  14   0   81.99   13.00
   6 -14   0  115.89   12.50
   6 -14   0  125.69   15.80
  -6 -14   0  104.19   17.40
  -6  14   0  108.29   14.00
  -6  14   0  103.79   14.10
  -6  14   0  111.99   11.10
   6  14   0  112.29   13.50
   6  14   0  116.49   13.30
   7 -14   0   30.80    8.50
   7 -14   0   11.80   11.30
  -7 -14   0    9.70   13.00
  -7  14   0   15.30    7.30
   7  14   0   26.90    9.00
   7  14   0   18.40    8.60
  -7  14   0   32.00   10.60
  -7  14   0   24.20   10.00
   8 -14   0   21.00   11.40
  -8 -14   0   19.40   13.80
   8 -14   0   27.40    9.10
   8  14   0   18.00    8.50
  -8  14   0   16.60    8.10
   8  14   0   46.30   10.20
  -8  14   0   33.70   10.00
  -8  14   0   22.00    9.20
  -9 -14   0    4.90   14.20
   9 -14   0   25.90    9.60
   9 -14   0   24.70   11.80
   9  14   0   29.10    9.00
  -9  14   0    8.50    8.10
  -9  14   0   21.50    9.60
  -9  14   0   15.20    9.90
   9  14   0   13.70    8.10
  10 -14   0   16.00    9.40
  10 -14   0   14.70   11.80
 -10 -14   0    1.00   12.80
 -10  14   0   25.30   10.00
 -10  14   0   19.20    9.50
 -10  14   0    5.80    9.30
  10  14   0   27.00    8.60
  10  14   0   48.70   10.00
 -11 -14   0    6.40   14.70
  11 -14   0    4.70   11.50
  11  14   0   11.70    7.30
  11  14   0   16.10    8.20
 -11  14   0   -3.50    8.50
 -11  14   0    1.50    8.80
 -12 -14   0   13.90   13.80
  12  14   0    1.50    6.60
 -12  14   0   -3.40    8.70
 -12  14   0   10.90    9.60
  12  14   0    2.00    7.00
 -13 -14   0  -11.10   12.90
  13 -14   0  -18.30   10.70
  13  14   0    8.50    7.70
 -13  14   0   10.50   10.40
 -13  14   0   -4.10    8.10
  14 -14   0   -4.50   11.40
 -14 -14   0   -8.10   14.90
  14  14   0   14.10    8.00
 -14  14   0   17.40   10.90
 -14  14   0    2.20    9.40
  15 -14   0    2.90   14.00
 -15 -14   0   48.80   18.40
 -15  14   0   30.50   10.60
  15  14   0   34.50    9.00
 -15  14   0   15.90   11.10
   0 -15   0    1.30   13.00
   0  15   0   -3.20    7.90
   0  15   0   -2.20    7.80
   1 -15   0   20.80    4.70
  -1 -15   0   32.40   14.20
   1 -15   0   24.80   10.60
   1 -15   0   41.20   14.70
   1  15   0   39.40   10.80
  -1  15   0   23.60    9.90
  -1  15   0   29.90   10.00
   1  15   0   30.60    9.50
  -2 -15   0   83.09   18.00
   2 -15   0   83.29    7.90
   2 -15   0   70.29   13.50
  -2  15   0  103.09   14.20
  -2  15   0  102.89   14.10
   2  15   0  111.79   13.70
   2  15   0  108.99   14.60
  -3 -15   0   65.99   16.00
   3 -15   0   83.39   14.20
   3 -15   0   60.99    7.70
   3  15   0   71.09   12.10
   3  15   0   46.80   10.60
  -3  15   0   46.30   11.00
  -3  15   0   55.89   11.90
   4 -15   0   43.70    7.90
  -4 -15   0   68.79   16.20
   4 -15   0   44.00   12.70
  -4  15   0   67.69   12.40
   4  15   0   49.40   10.40
   4  15   0   47.70   10.60
  -4  15   0   50.79    6.10
  -4  15   0   37.30   10.80
   5 -15   0    9.80    6.30
  -5 -15   0    3.30   12.60
   5 -15   0   -8.20   10.30
   5  15   0   -1.40    7.80
  -5  15   0    2.90    5.20
  -5  15   0    4.90    9.10
   5  15   0   -3.30    8.20
  -5  15   0   -8.00    8.00
   6 -15   0   55.29   13.50
  -6 -15   0   39.60   15.70
   6 -15   0   49.50    9.20
   6  15   0   51.19   10.90
  -6  15   0   47.60   12.00
  -6  15   0   51.19    8.30
   6  15   0   43.90   10.70
  -6  15   0   34.30   10.60
   7 -15   0   79.09   14.80
   7 -15   0   99.79   11.90
  -7 -15   0   83.99   18.00
   7  15   0  107.89   14.20
   7  15   0   97.39   13.10
  -7  15   0   99.49   13.90
  -7  15   0   86.99   10.60
  -7  15   0   77.19   13.10
   8 -15   0   31.80    9.60
  -8 -15   0   17.20   14.50
   8 -15   0   10.60   11.20
   8  15   0   57.79   10.90
   8  15   0   25.40    9.50
  -8  15   0   38.80   11.10
  -8  15   0   36.40    9.00
  -8  15   0   15.20   11.00
  -9 -15   0   13.70   14.30
   9 -15   0   -3.40    7.30
   9 -15   0   -9.10   10.10
   9  15   0   -8.10    7.60
  -9  15   0    7.60    9.40
  -9  15   0   10.90    7.80
  -9  15   0    1.10   11.30
   9  15   0    6.00    7.60
  10 -15   0   52.99   11.90
  10 -15   0   49.70   14.00
 -10 -15   0  101.09   20.90
 -10  15   0   61.99   11.60
 -10  15   0   60.39   12.50
 -10  15   0   67.49   13.40
  10  15   0   62.99   11.20
  10  15   0   67.39   11.40
 -11 -15   0   65.99   18.30
  11 -15   0   90.39   14.10
  11 -15   0   67.19   16.00
  11  15   0   70.29   11.80
  11  15   0   50.09   10.50
 -11  15   0   89.29   13.30
 -11  15   0   64.09   12.50
 -11  15   0   76.29   13.20
  12 -15   0    7.70   10.10
 -12 -15   0   25.60   15.40
  12 -15   0    3.80   12.40
 -12  15   0    2.60    9.30
  12  15   0   12.90    8.40
 -12  15   0   21.80   10.40
  13 -15   0  114.29   19.00
  13 -15   0  122.39   16.30
 -13 -15   0   69.49   18.20
  13  15   0   84.89   12.10
 -13  15   0  112.49   14.90
 -13  15   0   64.89   13.10
   0 -16   0  197.68   22.20
   0  16   0  200.88   18.60
   0  16   0  204.98   19.60
   1 -16   0  145.19   20.20
  -1 -16   0  119.29   19.50
   1  16   0  146.29   16.20
  -1  16   0  146.49   17.40
  -1  16   0  166.18   17.40
   1  16   0  157.08   17.10
   2 -16   0   10.50   14.30
  -2 -16   0   47.20   16.00
   2 -16   0   34.10   11.70
  -2  16   0   18.80   10.60
   2  16   0   52.79   11.90
  -2  16   0   52.09   11.90
   2  16   0   31.20   10.90
  -3 -16   0   46.10   15.00
   3 -16   0   31.30   11.70
   3 -16   0   36.10    6.20
   3  16   0   49.90   11.30
  -3  16   0   33.00   10.80
  -3  16   0   39.50   11.80
   3  16   0   54.19   12.50
  -4 -16   0   26.80   15.40
   4 -16   0   14.60    6.20
   4 -16   0   19.30   12.10
   4  16   0   30.60   10.20
  -4  16   0   34.80   11.70
  -4  16   0   30.60   10.60
   4  16   0   53.19   12.40
  -5 -16   0  256.87   33.30
   5 -16   0  187.48   13.60
   5 -16   0  148.99   18.60
   5  16   0  200.48   18.80
   5  16   0  187.88   17.60
  -6 -16   0   20.10   15.50
   6 -16   0    8.40   11.10
   6 -16   0   12.90    6.70
   6  16   0   18.30    9.60
   6  16   0   21.50    9.40
  -6  16   0   -3.20    9.20
  -6  16   0   -2.10    8.40
  -6  16   0    7.90    9.50
   7 -16   0   -2.20    6.40
  -7 -16   0    5.90   13.80
   7 -16   0    0.60   11.40
   7  16   0  -19.90    7.00
  -7  16   0   -1.60    8.70
   7  16   0   -1.50    8.00
  -7  16   0   -2.10    5.90
  -7  16   0   -4.50    9.90
   8 -16   0  105.89   17.30
  -8 -16   0  104.89   19.80
   8 -16   0  118.99   13.90
  -8  16   0  113.09   15.90
   8  16   0  110.09   14.60
   8  16   0  136.49   15.40
  -8  16   0  154.18   17.50
  -8  16   0  128.69   13.50
   9 -16   0    6.30    8.10
   9 -16   0  -22.30   10.00
  -9 -16   0    8.60   16.00
  -9  16   0   -8.20    9.00
   9  16   0   17.30    9.30
  -9  16   0    4.20   10.10
  -9  16   0    1.00    7.30
   9  16   0   16.30    9.00
 -10 -16   0   10.00   15.90
  10 -16   0   20.50   12.90
  10 -16   0    8.40    8.80
 -10  16   0   23.10    9.30
 -10  16   0    1.00    9.30
  10  16   0    4.70    9.70
  10  16   0    7.40    8.60
 -10  16   0    6.70    9.80
 -11 -16   0    6.80   15.30
  11 -16   0    0.80    9.90
  11 -16   0   -9.90   11.70
 -11  16   0   -2.70    8.30
 -11  16   0    8.00    9.50
  11  16   0    5.90    8.70
   0 -17   0   -4.60   14.80
   0  17   0    0.30    9.80
   0  17   0    4.60   10.10
   1 -17   0    1.70   14.70
  -1 -17   0   -0.80   14.00
   1  17   0   11.80   10.40
  -1  17   0   -1.20    9.60
  -1  17   0    9.40   10.00
   1  17   0   -5.00    8.90
   2 -17   0    7.50   14.40
  -2 -17   0    5.40   15.30
   2  17   0  -23.00    8.20
   2  17   0    9.50   12.10
  -2  17   0   23.50   10.60
  -2  17   0   -5.00    9.10
   3 -17   0    5.40   13.50
  -3 -17   0   14.50   16.40
   3 -17   0   10.50   11.10
  -3  17   0   25.50   10.40
  -3  17   0    8.40   10.30
   3  17   0   -7.00    9.40
   3  17   0   15.20   17.10
  -4 -17   0  172.78   23.80
   4 -17   0  194.28   20.40
   4  17   0  183.78   23.20
  -4  17   0  159.58   17.90
  -4  17   0  188.88   20.40
   4  17   0  224.78   20.30
  -5 -17   0   42.10   17.20
   5 -17   0   15.90   12.50
   5  17   0   21.00   11.20
   5  17   0   40.30   11.80
  -5  17   0   31.00   12.90
  -5  17   0   32.30   11.70
  -6 -17   0   -5.00   13.80
   6 -17   0    6.70   15.10
   6 -17   0   -6.70    6.30
   6  17   0    1.30    8.50
  -6  17   0   -2.10   10.30
  -6  17   0   20.10   10.40
   6  17   0   20.90   11.00
   7 -17   0    8.20   12.40
  -7 -17   0    0.50   14.80
   7 -17   0   -0.10    6.70
  -7  17   0    7.90    9.80
   7  17   0   -9.50    8.40
  -7  17   0   -4.10    9.40
   7  17   0    5.00    9.50
   8 -17   0  -20.80   10.80
  -8 -17   0   13.60   15.10
   8 -17   0   -9.50    6.60
   8  17   0  -11.40    7.80
   8  17   0   21.80    9.90
  -8  17   0    3.10   10.70
  -8  17   0   12.70   10.70
   9 -17   0   16.00   13.20
  -9 -17   0   60.89   19.00
   9 -17   0   22.60    9.10
   9  17   0   10.60    9.50
  -9  17   0   21.20   10.50
  -9  17   0   34.70   12.50
   9  17   0   18.00    9.90
   0 -18   0  142.99   22.60
   0  18   0  126.59   16.30
   0  18   0  101.79   15.80
  -1 -18   0   41.20   17.80
   1 -18   0   50.89   18.40
  -1  18   0   28.70   11.10
   1  18   0   46.40   12.90
   1  18   0   33.40   12.50
  -1  18   0   57.39   14.30
   2 -18   0   -1.60   15.80
  -2 -18   0    7.50   15.90
  -2  18   0   22.20   11.80
   2  18   0   27.70   10.80
   2  18   0   19.60   11.00
  -2  18   0   -6.10    9.20
   3 -18   0  -11.10   14.60
  -3 -18   0  -24.10   13.30
   3  18   0    6.20   10.40
  -3  18   0    0.40   11.30
   3  18   0    5.00   10.30
  -3  18   0   13.50   10.50
   4 -18   0   -5.40   11.10
   4 -18   0   28.80   16.30
  -4 -18   0    6.90   15.50
   4  18   0   -2.00   10.30
  -4  18   0    5.70   10.70
   4  18   0    5.60    9.50
  -4  18   0   14.60   10.90
   5 -18   0   34.20   14.20
  -5 -18   0   63.39   18.60
  -5  18   0   76.79   15.40
   5  18   0   55.29   13.00
  -5  18   0   68.09   13.80
   5  18   0   46.50   12.40
   6 -18   0   25.80   13.20
  -6 -18   0    5.40   15.40
  -6  18   0   40.10   12.30
  -6  18   0   47.10   13.90
   6  18   0   27.40   11.40
   6  18   0   41.00   12.40
  22   0  -1   13.90   12.80
 -22   0   1   10.70   11.50
  22   0  -1    1.40    7.40
  21   0  -1    3.20   10.10
 -21   0   1   11.70   11.70
  21   0  -1    0.30    7.20
 -20   0   1   -6.10    9.80
  20   0  -1   -4.60    6.40
 -19   0   1    2.60    9.80
  19   0  -1    7.30    6.60
  18   0  -1    5.20    6.20
 -18   0   1   -8.80    8.60
  17   0  -1    2.10    5.60
 -17   0   1   -4.90    9.10
 -16   0   1    6.40    8.30
  16   0  -1    3.20    5.20
  15   0  -1   -1.90    4.50
 -15   0   1   -9.30    6.80
  14   0  -1   -5.20    3.90
  13   0  -1    0.60    3.90
 -13   0   1    4.60    6.60
 -12   0   1   -3.20    5.70
  12   0  -1   -2.70    3.60
 -12   0   1    4.80    7.10
 -11   0   1   -4.30    5.80
  11   0  -1   -2.40    3.20
 -11   0   1   -3.60    5.10
  10   0  -1    0.10    1.20
 -10   0   1   -5.90    5.00
 -10   0   1   -2.50    5.00
 -10   0   1   -3.30    1.30
  10   0  -1    5.00    3.50
  -9   0   1   -3.40    5.80
  -9   0   1   -1.20    1.50
   9   0  -1   -0.20    1.30
  -9   0   1   -2.50    3.90
   9   0  -1    1.20    3.40
   9   0  -1   -1.20    2.50
  -8   0   1   -2.30    1.40
  -8   0   1   -3.00    4.30
   8   0  -1    0.20    3.80
  -8   0   1   -1.70    1.20
   8   0  -1    0.80    2.20
   8   0  -1   -3.20    3.10
  -8   0   1    6.00    4.10
   7   0  -1   -1.00    3.30
  -7   0   1    2.40    4.30
  -7   0   1   -1.10    1.50
  -7   0   1    2.40    1.50
  -7   0   1   -3.70    4.70
   7   0  -1   -1.10    1.30
   7   0  -1   -2.20    4.10
  -6   0   1    0.90    3.70
  -6   0   1    0.30    1.40
  -6   0   1    4.10    1.60
   6   0  -1    1.30    2.00
   6   0  -1   -2.70    3.80
  -6   0   1   -0.50    4.20
   6   0  -1   -0.80    1.30
   6   0  -1   -1.10    3.10
  -5   0   1   -4.70    4.00
  -5   0   1   -1.70    1.30
  -5   0   1    0.90    3.10
  -5   0   1   -1.80    1.20
   5   0  -1   -1.90    2.70
   5   0  -1   -0.10    1.70
   5   0  -1   -4.50    3.60
   4   0  -1   -5.30    3.10
  -4   0   1    3.30    1.80
  -4   0   1    0.10    1.10
  -4   0   1    1.60    3.80
   4   0  -1    0.10    1.50
  -4   0   1   -0.10    3.00
   3   0  -1    1.40    1.20
  -3   0   1   -0.20    0.90
   3   0  -1    1.90    2.80
  -3   0   1    1.40    2.90
   3   0  -1    2.00    3.10
  -3   0   1    1.90    3.20
  -2   0   1    0.00    1.70
  -2   0   1   -0.90    1.80
   2   0  -1   -0.80    0.60
   2   0  -1    0.10    0.60
   2   0  -1   -2.80    1.80
   2   0  -1    3.60    1.80
  -1   0  -1   -0.10    0.50
   1   0   1    0.00    0.40
  -2   0  -1   -2.80    2.30
  -2   0  -1   -0.30    0.50
   2   0   1    2.50    2.60
   2   0   1    0.50    1.60
  -2   0  -1    3.70    1.60
  -3   0  -1   -1.10    2.80
   3   0   1    1.40    1.90
  -3   0  -1    0.00    0.50
   3   0   1   -2.10    3.10
  -3   0  -1    0.00    2.40
  -3   0  -1   -1.50    1.60
  -4   0  -1    1.30    2.70
   4   0   1   -1.20    2.10
  -4   0  -1    6.70    4.00
  -4   0  -1   -5.50    1.70
   4   0   1   -5.90    3.20
   5   0   1   -6.60    3.30
  -5   0  -1    0.50    3.40
   5   0   1    0.70    2.10
  -5   0  -1    0.70    4.10
  -6   0  -1    3.30    4.30
   6   0   1    3.40    2.60
  -6   0  -1   -1.50    2.00
   6   0   1   -3.40    4.00
  -6   0  -1   -1.40    3.40
  -7   0  -1   -2.40    4.50
   7   0   1   -3.10    2.40
  -7   0  -1    3.00    3.70
   7   0   1    2.70    4.40
  -7   0  -1   -2.10    2.00
  -8   0  -1   -4.40    4.50
   8   0   1   -5.50    4.10
   8   0   1    1.30    2.80
  -8   0  -1   -1.20    1.90
  -8   0  -1   -3.80    3.90
  -9   0  -1    3.10    6.00
  -9   0  -1    1.00    2.40
   9   0   1   -1.80    3.00
  -9   0  -1   -3.10    4.20
 -10   0  -1   -0.50    5.70
  10   0   1    3.50    3.40
 -10   0  -1    9.70    5.30
 -10   0  -1   -0.40    2.00
 -11   0  -1   -3.40    3.40
 -11   0  -1   -3.90    5.00
  11   0   1    2.20    3.80
 -11   0  -1   -1.90    5.90
 -12   0  -1   -3.40    5.60
  12   0   1    4.00    4.10
 -12   0  -1   -3.50    2.40
 -12   0  -1   -0.80    2.20
 -12   0  -1   -9.00    7.00
 -13   0  -1    0.90    2.40
 -13   0  -1   -4.90    6.20
  13   0   1   -1.10    4.30
 -13   0  -1    0.90    2.10
  14   0   1    7.20    5.00
 -14   0  -1   -1.70    7.20
 -15   0  -1    4.80    7.70
  15   0   1    2.40    5.10
 -16   0  -1   -7.00    7.30
  16   0   1    2.90    5.70
 -17   0  -1    4.20    8.70
  17   0   1   -8.90    5.60
 -18   0  -1   -4.20    9.30
  18   0   1    4.50   10.50
  19   0   1  -12.50    6.40
 -19   0  -1    2.90   10.10
  20   0   1   -6.50    6.60
 -20   0  -1    6.80   10.70
  21   0   1  -11.10    6.90
 -21   0  -1   14.10   11.90
 -22   0  -1    7.30   12.00
  22   0   1    4.00   11.20
  22   0   1    5.20   11.00
  22  -1  -1   16.90    8.20
 -22  -1   1   41.40   14.70
  22  -1  -1   20.00   13.50
 -22   1   1   17.10   13.20
  22   1  -1   14.70    8.20
  22   1  -1   -1.90   11.10
 -21  -1   1    4.70   11.50
  21  -1  -1    7.50    8.00
  21  -1  -1   10.00   11.90
 -21   1   1    4.60   11.60
  21   1  -1   22.50    8.00
 -20  -1   1   12.60   11.30
  20  -1  -1    5.20   10.00
  20  -1  -1   23.90    8.50
  20   1  -1    9.50    7.10
 -20   1   1   16.80   12.00
  19  -1  -1   -7.30    6.10
 -19  -1   1    9.10   10.00
  19  -1  -1    7.10    9.90
 -19   1   1   -0.70    9.60
  19   1  -1   -0.10    6.10
 -18  -1   1   10.00    9.90
  18  -1  -1   13.50    6.80
  18   1  -1    3.30    5.70
 -18   1   1   -1.60    9.70
 -17  -1   1   23.60   10.30
  17  -1  -1   23.70    7.30
  17   1  -1   19.80    6.50
 -17   1   1   37.80   11.60
 -16  -1   1  286.97   20.30
  16  -1  -1  319.17   16.30
  16   1  -1  281.17   14.80
 -16   1   1  277.37   20.30
  15  -1  -1    9.20    5.30
 -15  -1   1    1.70    8.70
 -15  -1   1   -0.80    7.20
 -15   1   1   -4.60    7.00
  15   1  -1    1.00    4.50
 -14  -1   1   -2.30    7.40
 -14  -1   1   16.00    8.00
  14  -1  -1    9.60    5.20
 -14   1   1    2.60    6.90
  14   1  -1    7.10    4.50
 -13  -1   1  127.69   14.80
 -13  -1   1  128.99   12.90
  13  -1  -1   98.39    9.00
 -13   1   1  143.59   13.50
  13   1  -1  118.59    8.60
  12  -1  -1   71.69    3.70
 -12  -1   1   66.79    9.40
  12  -1  -1   82.39    7.70
 -12  -1   1   79.89   11.40
  12   1  -1   76.59    6.80
 -12   1   1   57.09    8.90
 -12   1   1   71.69    4.90
 -12   1   1   61.49    4.10
 -11  -1   1   40.90    8.20
  11  -1  -1   34.50    3.00
  11  -1  -1   33.60    5.40
 -11  -1   1   29.40    8.50
 -11   1   1   32.50    3.40
 -11   1   1   34.10    7.90
 -11   1   1   37.50    3.30
  11   1  -1   34.60    4.80
 -10  -1   1  405.26   19.40
  10  -1  -1  440.86   15.50
  10  -1  -1  399.66   12.70
 -10  -1   1  414.26   18.00
 -10   1   1  414.96   13.00
  10   1  -1  413.86   14.50
 -10   1   1  408.46   18.50
 -10   1   1  402.76   13.20
  -9  -1   1   80.29    9.60
   9  -1  -1   82.09    4.40
   9  -1  -1   90.19    6.30
  -9  -1   1   99.39    8.70
  -9   1   1   73.79    4.80
  -9   1   1   85.59    4.70
   9   1  -1   94.19    7.40
   9   1  -1   82.69    5.50
  -9   1   1   77.99    8.80
   8  -1  -1  699.63   23.70
   8  -1  -1  666.63   20.10
   8  -1  -1  759.12   25.30
  -8  -1   1  714.83   24.00
   8  -1  -1  710.73   21.90
  -8  -1   1  722.63   25.50
  -8   1   1  677.73   20.40
  -8   1   1  689.63   24.40
   8   1  -1  703.53   20.90
   8   1  -1  715.33   25.00
   8   1  -1  693.13   19.10
   8   1  -1  700.53   19.20
  -7  -1   1  175.68   11.30
   7  -1  -1  178.18    8.00
  -7  -1   1  176.48    9.80
   7  -1  -1  181.38    6.80
   7  -1  -1  188.38   10.90
   7  -1  -1  174.28    9.50
   7   1  -1  200.18   11.20
  -7   1   1  186.88    7.00
   7   1  -1  188.68    9.30
   7   1  -1  190.78    7.20
  -7   1   1  185.98    7.20
  -7   1   1  179.88   10.30
  -6  -1   1  189.58   11.60
  -6  -1   1  198.48    9.80
   6  -1  -1  189.78    9.60
   6  -1  -1  200.98    7.10
   6  -1  -1  193.68    8.10
   6  -1  -1  179.08   10.80
  -6   1   1  217.18    7.70
   6   1  -1  194.88    7.10
   6   1  -1  199.48    9.10
   6   1  -1  174.98   10.90
  -6   1   1  192.98    7.30
  -6   1   1  189.08   10.20
   5  -1  -1  183.28    7.40
   5  -1  -1  197.98    9.00
   5  -1  -1  194.08    9.60
  -5  -1   1  203.68    8.90
  -5  -1   1  183.48    9.90
  -5   1   1  188.48    7.00
   5   1  -1  189.98    9.80
  -5   1   1  188.08    9.40
  -5   1   1  190.78    6.90
   5   1  -1  183.38    8.40
   5   1  -1  193.18    6.40
  -4  -1   1   98.59    5.90
   4  -1  -1  100.59    4.50
   4  -1  -1   96.49    6.40
  -4  -1   1  112.69    7.70
   4   1  -1   96.19    7.10
   4   1  -1  105.49    5.60
  -4   1   1  103.09    4.60
   4   1  -1  103.49    3.80
  -4   1   1  101.39    6.60
  -4   1   1   96.89    4.70
  -3  -1   1  781.22   23.30
  -3  -1   1  810.92   24.30
   3  -1  -1  802.32   22.60
   3  -1  -1  819.92   23.80
   3  -1  -1  792.82   22.80
  -3   1   1  819.32   22.70
  -3   1   1  831.12   22.70
   3   1  -1  857.41   24.50
   3   1  -1  813.32   21.80
  -3   1   1  834.92   24.00
   2  -1  -1  185.88    7.40
  -2  -1   1  189.88    6.90
  -2  -1   1  188.98    8.10
   2  -1  -1  190.78    7.30
   2  -1  -1  206.38    6.60
   2  -1  -1  194.68    6.50
   2  -1  -1  206.28    6.60
  -2   1   1  198.98    6.50
  -2   1   1  198.38    6.60
  -2   1   1  191.58    7.40
  -2   1   1  196.38    7.30
   2   1  -1  194.68    6.30
   2   1  -1  185.98    7.90
  -2   1   1  196.78    6.60
   2   1  -1  196.78    6.80
   1  -1  -1    2.40    0.90
   1  -1  -1    1.70    1.00
   1   1  -1   -0.60    0.90
  -1   1   1   -0.60    1.00
  -1   1   1   -0.10    0.70
   1   1  -1   -0.30    0.70
  -1   1   1    1.20    0.80
   1   1  -1   -0.40    0.80
  -1   1   1   -0.30    0.70
   0   1   1    0.00    0.50
   0   1  -1   -0.50    0.40
   0   1   1   -0.70    0.40
   0   1   1   -0.70    0.50
   0   1   1    0.50    0.80
   1  -1   1  355.36    9.70
  -1  -1  -1  316.37    9.60
  -1  -1  -1  344.47   10.10
   1  -1   1  338.97    9.40
   1   1   1  333.17    9.30
   1   1   1  272.17    9.80
   1   1   1  302.27    9.10
   1   1   1  294.97    9.50
   2  -1   1 1293.37   36.80
  -2  -1  -1 1331.57   36.30
   2  -1   1 1370.56   36.40
  -2  -1  -1 1329.87   37.60
  -2  -1  -1 1364.96   35.80
   2   1   1 1361.26   37.10
   2   1   1 1334.27   36.40
   2   1   1 1365.96   35.80
  -2   1  -1 1382.76   36.80
  -2   1  -1 1358.16   36.30
  -3  -1  -1   22.20    3.80
  -3  -1  -1   37.30    3.00
   3  -1   1   36.10    2.80
   3  -1   1   42.20    3.60
   3  -1   1   48.80    4.60
  -3  -1  -1   37.20    1.80
  -3  -1  -1   33.10    3.20
   3   1   1   35.00    4.30
  -3   1  -1   45.50    4.20
  -3   1  -1   36.20    2.90
   3   1   1   39.50    1.80
   3   1   1   34.00    3.20
  -4  -1  -1 1300.87   35.80
  -4  -1  -1 1242.88   34.50
   4  -1   1 1258.67   35.40
  -4  -1  -1 1287.07   37.00
   4  -1   1 1227.98   36.40
   4  -1   1 1242.98   34.20
   4   1   1 1257.57   34.80
   4   1   1 1277.37   36.90
  -4   1  -1 1223.48   36.20
  -4   1  -1 1295.87   35.10
  -4   1  -1 1292.47   34.30
   5  -1   1  223.78    7.90
  -5  -1  -1  289.77    8.60
  -5  -1  -1  259.67   10.50
   5  -1   1  247.78   11.40
   5  -1   1  233.38    9.50
  -5  -1  -1  257.17   12.00
  -5   1  -1  253.67    9.10
   5   1   1  248.08    8.90
  -5   1  -1  255.07   10.90
  -5   1  -1  242.48    8.00
   5   1   1  274.87   11.90
  -6  -1  -1    5.20    4.40
   6  -1   1   10.70    4.40
   6  -1   1    7.30    1.80
  -6  -1  -1    9.20    2.20
   6  -1   1    7.30    3.10
  -6  -1  -1    8.10    3.50
   6   1   1    4.70    2.50
   6   1   1    7.20    4.80
  -6   1  -1   19.20    4.60
  -6   1  -1   11.40    1.90
  -6   1  -1    7.30    2.50
  -7  -1  -1  223.88    8.10
   7  -1   1  228.18    7.50
   7  -1   1  211.98   13.10
  -7  -1  -1  249.28   12.90
   7  -1   1  277.37   12.60
  -7  -1  -1  239.48   11.10
   7   1   1  232.48   13.40
  -7   1  -1  209.38   10.20
  -7   1  -1  220.08   11.50
   7   1   1  229.88    9.20
  -8  -1  -1  272.57   13.80
   8  -1   1  234.38   12.70
   8  -1   1  242.08   10.50
  -8  -1  -1  234.08    8.40
   8  -1   1  243.38    7.80
  -8  -1  -1  233.28   11.90
  -8   1  -1  244.98   12.30
   8   1   1  239.58   12.90
  -8   1  -1  188.78   11.20
   8   1   1  251.57    9.80
   9  -1   1  388.66   11.60
  -9  -1  -1  379.56   18.60
   9  -1   1  402.46   15.00
  -9  -1  -1  386.96   12.40
  -9  -1  -1  402.96   16.80
   9   1   1  388.06   14.20
  -9   1  -1  398.66   13.50
  -9   1  -1  393.96   17.30
 -10  -1  -1   91.49   10.70
  10  -1   1   83.49    7.40
 -10  -1  -1   92.59    9.10
 -10  -1  -1   86.69    4.70
 -10   1  -1   91.49    9.80
  10   1   1   96.79    7.00
 -10   1  -1   87.29    5.70
 -11  -1  -1   63.79    4.20
  11  -1   1   80.99    7.70
 -11  -1  -1   59.59    8.50
 -11  -1  -1   47.00    9.40
  11   1   1   70.79    6.90
 -11   1  -1   52.99    8.10
 -12  -1  -1    2.50    7.30
  12  -1   1   -2.20    4.10
 -12  -1  -1   -2.00    5.90
 -12   1  -1   -2.50    2.80
 -12   1  -1    0.20    2.90
 -12   1  -1    0.20    5.90
  12   1   1   -0.40    3.80
  13  -1   1  292.27   14.70
 -13  -1  -1  312.37   17.70
 -13  -1  -1  286.97   19.50
 -13   1  -1  269.57   17.70
 -13   1  -1  288.67   10.80
 -13   1  -1  279.67   11.10
  13   1   1  284.37   13.90
  14  -1   1  103.29    9.90
 -14  -1  -1   91.49   12.80
  14   1   1   98.99    9.30
 -14   1  -1  110.29    6.20
 -14   1  -1   85.99    5.50
 -14   1  -1  111.69   13.20
 -15  -1  -1   97.29   14.00
  15  -1   1  120.19   11.30
 -15  -1  -1   76.89   11.30
  15   1   1  123.49   10.60
 -15   1  -1  145.99   15.50
 -15   1  -1  114.19    5.20
 -16  -1  -1   12.00    8.60
  16  -1   1   18.70    6.80
 -16   1  -1    7.00    8.60
  16   1   1   16.80    6.40
 -17  -1  -1   -4.00    8.70
  17  -1   1   -3.30    5.90
 -17   1  -1    3.60    8.90
  17   1   1   -2.60    5.40
  18  -1   1   28.80    8.70
 -18  -1  -1   27.70   11.10
 -18   1  -1   24.10   11.10
  18   1   1   31.20    8.30
  19  -1   1   20.00    8.30
 -19  -1  -1    2.20   10.20
  19   1   1   20.30    8.10
 -19   1  -1    9.30   11.30
  20  -1   1   22.20   12.60
  20  -1   1   -0.60    7.40
 -20  -1  -1   -0.50   10.50
  20   1   1   -7.70    6.90
 -20   1  -1   21.30   13.70
  21  -1   1   42.20   10.40
  21  -1   1   32.70   13.00
 -21  -1  -1   25.00   12.60
  21   1   1   19.00    8.80
 -21   1  -1   34.60   13.30
 -22  -1  -1  204.78   21.80
  22  -1   1  175.88   21.20
  22  -1   1  172.08   16.60
  22   1   1  190.18   17.30
 -22   1  -1  203.28   22.80
 -22  -2   1    8.40   12.30
  22  -2  -1   27.90   12.40
  22  -2  -1   12.60    9.10
  22   2  -1   12.60    8.20
 -22   2   1   14.40   12.90
  21  -2  -1    7.80    8.50
  21  -2  -1   15.70   11.30
 -21  -2   1   -8.40   19.30
  21   2  -1    2.20    6.90
 -21   2   1   24.90   12.90
  20  -2  -1   14.40    8.20
 -20  -2   1   18.70   11.90
  20   2  -1   24.70   11.80
 -20   2   1    4.60   11.10
  19  -2  -1   64.29   14.60
  19  -2  -1   53.79   10.10
 -19  -2   1   47.50   12.70
  19   2  -1   60.79    9.50
 -19   2   1   47.30   13.40
  18  -2  -1    4.40    9.20
  18  -2  -1  -11.40    9.60
 -18  -2   1   -0.80    8.70
  18   2  -1   -6.30    5.20
 -18   2   1   19.10   11.00
 -17  -2   1    2.40   10.40
  17  -2  -1   39.10   11.50
  17  -2  -1   21.30    7.20
 -17  -2   1   14.40    8.80
  17   2  -1   15.60    6.10
 -17   2   1   23.60   10.50
 -16  -2   1   15.50    8.70
 -16  -2   1   12.30   10.10
  16  -2  -1   18.50    6.70
  16  -2  -1   11.90    8.80
  16   2  -1   17.10    5.70
 -16   2   1   21.60    9.70
  15  -2  -1  319.47   16.50
 -15  -2   1  309.47   21.80
 -15  -2   1  332.57   20.10
 -15   2   1  306.17   20.70
  15   2  -1  308.37   14.70
 -14  -2   1   26.40    9.60
 -14  -2   1   11.80    7.60
  14  -2  -1   13.40    5.80
 -14   2   1   18.20    2.90
 -14   2   1   16.90    8.10
  14   2  -1   21.30    5.10
 -13  -2   1    3.70    6.30
  13  -2  -1    2.00    4.70
 -13  -2   1   -7.60    8.30
 -13   2   1   -3.80    2.20
 -13   2   1   -5.00    6.40
  13   2  -1    1.10    3.60
 -13   2   1    0.60    2.60
  12  -2  -1    5.30    4.50
  12  -2  -1    1.70    2.30
 -12  -2   1    3.80    6.20
 -12  -2   1   -1.00    7.30
 -12   2   1    0.60    2.50
 -12   2   1   -2.10    2.70
 -12   2   1    5.60    6.90
  12   2  -1    2.20    3.40
  11  -2  -1  330.87   14.50
  11  -2  -1  330.47   11.60
 -11  -2   1  334.17   16.60
 -11  -2   1  339.77   19.40
 -11   2   1  328.97   11.90
 -11   2   1  355.76   12.40
 -11   2   1  350.76   17.80
  10  -2  -1    6.00    3.80
  10  -2  -1   15.20    3.00
 -10  -2   1    9.20    5.40
 -10  -2   1    8.90    7.00
  10   2  -1    7.30    2.90
 -10   2   1    9.40    2.80
 -10   2   1    8.60    3.10
 -10   2   1   10.80    6.00
   9  -2  -1   21.10    3.10
   9  -2  -1   19.30    4.20
  -9  -2   1   19.20    4.90
  -9  -2   1   17.20    6.80
  -9   2   1   17.00    3.20
   9   2  -1   20.90    3.30
  -9   2   1   21.10    3.50
   9   2  -1   17.20    4.30
  -9   2   1   11.00    5.10
   8  -2  -1  101.09    5.50
   8  -2  -1  103.49    7.80
  -8  -2   1  109.79    8.20
   8  -2  -1  107.59    6.90
   8  -2  -1  113.99    9.20
  -8  -2   1  107.79   10.10
   8   2  -1  104.69    9.70
  -8   2   1  113.89    9.30
  -8   2   1   93.99    5.60
   8   2  -1  105.69    5.40
   8   2  -1  105.59    7.10
  -8   2   1  106.29    5.90
   8   2  -1   94.79    4.00
   7  -2  -1  140.69    6.60
  -7  -2   1  168.48   11.00
  -7  -2   1  141.29    8.60
   7  -2  -1  152.28    9.60
  -7   2   1  163.88    7.30
  -7   2   1  154.58    6.90
  -7   2   1  139.09    9.60
   7   2  -1  151.08    5.40
   7   2  -1  146.89    7.90
   7   2  -1  150.58    6.20
   6  -2  -1  655.63   22.50
   6  -2  -1  674.43   21.90
  -6  -2   1  662.43   21.50
   6  -2  -1  651.93   20.70
  -6  -2   1  692.33   23.60
   6   2  -1  645.34   20.80
  -6   2   1  676.23   20.00
   6   2  -1  674.93   19.10
  -6   2   1  663.93   20.20
   6   2  -1  655.73   18.80
  -6   2   1  680.23   22.60
   6   2  -1  653.23   23.00
   5  -2  -1  244.18   10.80
   5  -2  -1  226.98    8.80
  -5  -2   1  298.47   12.80
  -5  -2   1  236.08    9.80
   5  -2  -1  239.58   10.40
   5  -2  -1  244.58    9.70
   5   2  -1  261.47    9.70
  -5   2   1  230.58    8.80
  -5   2   1  261.27    9.40
   5   2  -1  267.47   11.90
  -5   2   1  248.08    9.20
  -5   2   1  254.07   11.10
   5   2  -1  251.77    8.10
   5   2  -1  232.38    8.30
  -4  -2   1  814.52   23.90
   4  -2  -1  822.32   24.60
   4  -2  -1  810.42   23.50
   4  -2  -1  808.62   24.80
  -4  -2   1  824.52   25.60
   4  -2  -1  794.42   23.90
   4   2  -1  809.22   23.60
  -4   2   1  802.12   24.80
  -4   2   1  833.12   23.70
   4   2  -1  803.12   22.80
  -4   2   1  823.12   23.60
  -4   2   1  818.12   23.50
   4   2  -1  836.42   22.50
   4   2  -1  821.72   25.50
   3  -2  -1  849.91   25.10
   3  -2  -1  876.71   25.50
  -3  -2   1  898.61   24.40
  -3  -2   1  880.61   24.00
   3  -2  -1  837.32   24.50
   3  -2  -1  864.41   24.80
  -3  -2   1  849.02   25.90
  -3   2   1  838.62   25.20
  -3   2   1  860.11   24.60
   3   2  -1  879.51   24.20
   3   2  -1  850.31   23.50
   3   2  -1  843.82   24.00
  -3   2   1  851.31   24.40
  -3   2   1  842.02   24.60
  -1  -2  -1  724.13   21.60
  -1  -2  -1  755.22   21.00
   1  -2   1  756.92   21.30
  -1  -2  -1  745.93   21.00
  -1  -2  -1  758.92   22.20
  -1  -2  -1  748.53   21.00
   1  -2   1  733.93   21.30
  -1   2  -1  731.13   21.10
   1   2   1  744.33   21.00
  -1   2  -1  771.02   21.40
   1   2   1  735.13   20.90
   1   2   1  722.33   21.00
   1   2   1  753.22   21.80
  -1   2  -1  718.33   21.30
   2  -2   1 3315.47   89.79
  -2  -2  -1 3521.25   88.89
  -2  -2  -1 3377.66   89.39
   2   2   1 3310.97   90.69
  -2   2  -1 3308.17   89.79
  -3  -2  -1  247.18    8.60
  -3  -2  -1  249.28   10.90
  -3  -2  -1  252.87    8.00
   3  -2   1  236.58    9.50
  -3  -2  -1  250.77    8.40
   3  -2   1  255.17    8.80
  -3   2  -1  266.27   10.00
   3   2   1  258.27    8.60
  -3   2  -1  254.07    8.90
   3   2   1  274.17   11.00
   3   2   1  256.17    9.40
   3   2   1  243.98    8.00
  -3   2  -1  267.67    9.40
  -4  -2  -1 3354.26   89.49
  -4  -2  -1 3373.66   88.99
  -4  -2  -1 3360.86   90.29
   4  -2   1 3370.96   89.89
   4  -2   1 3400.16   90.89
   4   2   1 3408.16   92.19
  -4   2  -1 3351.16   89.89
   4   2   1 3307.07   89.79
   4   2   1 3371.76   88.99
  -5  -2  -1   11.70    5.20
   5  -2   1   11.90    3.80
  -5  -2  -1   18.70    1.80
   5  -2   1   20.40    3.90
  -5  -2  -1   21.20    2.50
  -5  -2  -1   12.90    3.10
   5  -2   1    8.70    2.40
   5   2   1   16.50    4.90
   5   2   1   15.90    2.80
  -5   2  -1   16.40    3.20
  -5   2  -1   14.00    4.10
  -5   2  -1   13.70    2.50
   5   2   1   18.50    1.70
   6  -2   1  110.39    8.40
   6  -2   1  119.69    7.30
  -6  -2  -1  117.79    9.80
   6  -2   1  119.49    5.60
  -6  -2  -1  123.49    5.30
  -6  -2  -1  124.29    7.50
   6   2   1  108.19    9.20
  -6   2  -1  121.49    6.50
  -6   2  -1  120.09    5.70
   6   2   1  116.29    6.00
  -6   2  -1  124.39    8.60
   7  -2   1 1173.38   35.20
  -7  -2  -1 1205.98   37.90
  -7  -2  -1 1210.48   35.70
   7  -2   1 1169.08   33.30
  -7  -2  -1 1204.48   32.90
   7   2   1 1145.59   37.20
  -7   2  -1 1185.08   34.20
  -7   2  -1 1166.08   36.70
   7   2   1 1232.08   34.00
  -7   2  -1 1178.28   33.20
  -8  -2  -1  334.47   10.60
  -8  -2  -1  333.77   14.10
   8  -2   1  316.07   15.00
   8  -2   1  326.47   13.20
  -8  -2  -1  326.77   16.10
   8  -2   1  325.27   11.00
   8   2   1  306.97   15.20
  -8   2  -1  345.47   11.10
   8   2   1  335.97   12.10
  -8   2  -1  341.67   12.20
  -8   2  -1  337.67   15.20
  -9  -2  -1  186.98   11.00
   9  -2   1  180.98    9.90
  -9  -2  -1  178.78   13.20
  -9  -2  -1  181.68    6.70
   9  -2   1  193.78    7.50
  -9   2  -1  183.68   11.90
   9   2   1  180.48    8.70
  -9   2  -1  166.38    8.30
 -10  -2  -1   36.20    8.90
 -10  -2  -1   27.80    6.40
  10  -2   1   28.30    5.30
  10  -2   1   35.70    3.40
 -10  -2  -1   39.20    3.10
  10   2   1   32.40    4.70
 -10   2  -1   33.10    4.30
 -10   2  -1   15.70    5.90
  11  -2   1   87.29    4.90
  11  -2   1  101.99    9.00
 -11  -2  -1   80.09    9.40
 -11  -2  -1   73.59   10.60
 -11   2  -1   93.29   11.20
 -11   2  -1   93.49    6.50
  11   2   1   95.29    7.60
 -12  -2  -1  425.56   20.10
  12  -2   1  431.36   18.30
 -12  -2  -1  420.46   22.80
 -12   2  -1  444.36   16.00
 -12   2  -1  430.66   15.30
  12   2   1  445.06   17.10
 -12   2  -1  441.66   21.60
  13  -2   1   16.90    5.90
 -13  -2  -1   32.20    8.50
 -13  -2  -1   23.50   10.20
  13   2   1   30.70    5.80
 -13   2  -1   31.50    4.50
 -13   2  -1   29.80   10.00
 -13   2  -1   28.00    4.70
  14  -2   1   -4.00    5.10
 -14  -2  -1    2.90    6.50
 -14  -2  -1    4.20    9.20
  14   2   1    1.00    4.40
 -14   2  -1    0.10    3.40
 -14   2  -1   -2.50    7.40
 -15  -2  -1   10.50    7.90
  15  -2   1    1.60    5.60
 -15  -2  -1   12.90   10.80
 -15   2  -1    4.60    3.40
 -15   2  -1    9.40    7.80
  15   2   1    5.30    5.20
 -16  -2  -1   -5.20    7.50
 -16  -2  -1   -2.50    9.10
  16  -2   1    1.70    6.20
 -16   2  -1   -0.40    2.40
 -16   2  -1   -9.00    7.70
  16   2   1   -1.40    5.20
 -17  -2  -1   13.50   11.40
 -17  -2  -1    7.30    8.60
  17   2   1    0.30    5.80
 -17   2  -1    3.40    9.60
 -18  -2  -1    8.10    9.90
  18  -2   1    9.90   10.00
  18  -2   1   34.40    8.70
  18   2   1   15.30    6.60
 -18   2  -1   16.00   11.50
  19  -2   1   27.90   12.40
 -19  -2  -1   11.00   10.10
  19  -2   1   23.80    8.70
  19   2   1    6.10    6.60
 -19   2  -1   41.20   13.40
  20  -2   1  150.58   19.70
 -20  -2  -1  183.78   20.30
  20  -2   1  156.78   16.20
 -20   2  -1  138.19   31.10
  20   2   1  143.29   14.40
  21  -2   1   -6.00    7.50
 -21  -2  -1    2.00   11.60
  21  -2   1   11.10   12.20
 -21   2  -1   14.30   12.60
  21   2   1   -5.90    6.70
  22  -2   1    7.00    8.50
 -22  -2  -1    1.40   11.80
  22  -2   1   21.00   13.40
  22   2   1   -2.70    8.40
 -22   2  -1   -1.80   11.80
  22  -3  -1   -0.80   12.10
  22  -3  -1   24.60    9.80
 -22  -3   1    6.30   11.80
 -22   3   1   11.10   13.90
  21  -3  -1   12.50    9.00
  21  -3  -1   11.90   11.90
 -21   3   1   15.30   12.20
  21   3  -1   -0.70    6.70
 -20  -3   1    4.20    9.80
  20  -3  -1    3.60    7.90
  20  -3  -1   -0.30   12.50
 -20   3   1   -3.90   19.40
  20   3  -1    4.90    6.30
  19  -3  -1    5.60    7.80
  19  -3  -1   14.80   10.90
 -19  -3   1   34.10   11.70
  19   3  -1   25.90    7.20
 -19   3   1   10.10   11.00
  18  -3  -1   16.10   10.40
 -18  -3   1    8.10   11.60
  18  -3  -1   -9.10    6.10
 -18  -3   1    8.10    9.60
  18   3  -1   -0.80    5.80
 -18   3   1   -2.70    9.90
 -17  -3   1  266.77   20.00
  17  -3  -1  236.78   20.50
  17  -3  -1  285.67   17.40
 -17  -3   1  255.47   22.90
 -17   3   1  286.07   22.10
  17   3  -1  285.67   15.00
  16  -3  -1    0.50    7.80
 -16  -3   1   -1.10    7.80
 -16  -3   1    8.00   10.00
  16  -3  -1   -6.50    5.70
  16   3  -1   -5.40    4.50
 -16   3   1    3.50    8.20
 -15  -3   1   18.20   10.20
  15  -3  -1    2.00    5.70
  15  -3  -1    0.30    2.50
  15  -3  -1    4.10    7.90
 -15  -3   1   -6.90    6.90
  15   3  -1   -1.60    4.10
 -15   3   1   -4.30    7.10
 -15   3   1    1.10    2.60
 -15   3   1    4.90    3.00
  14  -3  -1    1.70    5.30
  14  -3  -1    1.80    7.00
 -14  -3   1    0.80    9.70
  14  -3  -1    1.20    2.60
 -14  -3   1    5.80    6.90
 -14   3   1    2.80    3.30
  14   3  -1   -0.40    4.00
 -14   3   1    2.40    7.00
 -14   3   1    0.90    2.80
 -13  -3   1   -2.00    6.20
  13  -3  -1   -2.80    4.70
  13  -3  -1   -2.10    2.50
 -13   3   1   -3.00    2.90
  13   3  -1    2.30    3.80
 -13   3   1   -3.20    3.20
  12  -3  -1  271.07   13.80
 -12  -3   1  269.87   15.60
  12  -3  -1  255.77   10.40
  12  -3  -1  236.28   15.80
 -12  -3   1  266.47   18.30
  12   3  -1  272.77   11.60
 -12   3   1  248.38   10.60
 -12   3   1  245.58   16.40
 -12   3   1  274.07   11.30
  11  -3  -1  114.59    9.40
 -11  -3   1  152.48   14.00
  11  -3  -1  128.19    7.00
  11  -3  -1  134.79   11.60
 -11  -3   1  135.39   11.10
 -11   3   1  118.49   12.10
 -11   3   1  127.99    7.80
 -11   3   1  118.59    7.20
  10  -3  -1  296.47   11.40
  10  -3  -1  303.17   13.70
 -10  -3   1  294.47   17.40
 -10  -3   1  307.67   14.70
  10  -3  -1  284.67   15.60
 -10   3   1  319.47   16.40
  10   3  -1  306.07    8.80
 -10   3   1  301.57   12.00
 -10   3   1  297.17   11.60
  10   3  -1  286.67   11.20
  -9  -3   1   24.50    5.30
   9  -3  -1   15.50    5.30
   9  -3  -1   15.60    4.20
  -9  -3   1   31.40    8.00
   9  -3  -1   22.90    3.50
  -9   3   1   22.90    4.00
  -9   3   1   18.50    3.70
   9   3  -1   22.20    2.30
  -9   3   1    9.70    5.30
   9   3  -1   19.40    3.30
   8  -3  -1   20.80    4.50
  -8  -3   1   22.50    4.70
   8  -3  -1   36.30    4.10
  -8  -3   1   17.10    5.90
   8  -3  -1   29.20    5.80
   8  -3  -1   26.20    5.90
   8   3  -1   35.50    3.00
  -8   3   1   27.80    5.90
   8   3  -1   28.30    6.30
   8   3  -1   23.20    4.10
  -8   3   1   28.60    4.20
  -8   3   1   35.00    4.20
   8   3  -1   32.00    3.40
   7  -3  -1   88.39    5.60
   7  -3  -1   86.49    7.10
   7  -3  -1   90.49    8.40
  -7  -3   1   92.99    6.90
   7  -3  -1   81.39    6.50
   7  -3  -1   73.49    7.30
  -7  -3   1   71.79    8.00
  -7   3   1   82.79    5.70
  -7   3   1   80.29    5.60
  -7   3   1   78.69    5.90
   7   3  -1   73.89    5.70
   7   3  -1   67.49    7.50
  -7   3   1   88.59    8.10
   7   3  -1   77.19    4.30
   7   3  -1   85.59    4.70
   6  -3  -1  145.39    7.90
   6  -3  -1  121.09    7.90
  -6  -3   1  131.59    7.60
   6  -3  -1  130.19    9.00
  -6  -3   1  142.29   10.40
   6  -3  -1  126.19    6.70
   6   3  -1  131.19   10.00
   6   3  -1  134.49    5.90
  -6   3   1  129.89    8.80
  -6   3   1  136.39    7.30
   6   3  -1  122.79    6.70
  -6   3   1  135.39    7.10
   6   3  -1  126.49    5.70
   5  -3  -1   91.79    6.90
  -5  -3   1   81.69    6.10
   5  -3  -1   97.69    6.00
   5  -3  -1  120.09    8.30
  -5  -3   1  107.19    9.80
   5  -3  -1   91.99    7.60
  -5   3   1   87.89    7.50
  -5   3   1  115.09    6.70
   5   3  -1   92.39    5.00
   5   3  -1  108.39    9.20
   5   3  -1  101.69    6.50
  -5   3   1  113.49    6.60
   5   3  -1  100.99    5.20
  -5   3   1   92.79    6.10
  -4  -3   1 1275.17   35.50
   4  -3  -1 1288.07   37.60
  -4  -3   1 1286.07   38.20
   4  -3  -1 1254.97   36.20
   4  -3  -1 1287.97   36.80
  -4  -3   1 1275.67   35.60
   4  -3  -1 1277.57   36.80
  -4   3   1 1277.67   36.40
   4   3  -1 1260.77   35.10
   4   3  -1 1269.47   35.60
  -4   3   1 1283.47   36.30
  -4   3   1 1269.57   36.40
   4   3  -1 1288.57   38.10
   4   3  -1 1281.77   35.50
   4   3  -1 1281.57   35.40
   3  -3  -1   28.60    4.00
  -3  -3   1   22.20    2.80
  -3  -3   1   24.60    2.60
   3  -3  -1   27.80    3.80
   3  -3  -1   21.50    3.30
   3  -3  -1   21.80    3.90
  -3  -3   1   23.40    4.80
  -3   3   1   27.50    3.70
  -3   3   1   23.80    3.90
  -3   3   1   24.90    3.70
   3   3  -1   30.50    2.60
   3   3  -1   30.50    3.30
   3   3  -1   40.50    5.20
  -3   3   1   23.10    3.30
   3   3  -1   25.50    2.70
   3   3  -1   24.20    2.50
  -3   3   1   21.40    3.10
  -2  -3   1  312.17   12.20
   2  -3  -1  285.37   10.00
  -2  -3   1  303.57   10.30
   2  -3  -1  295.27   10.60
   2  -3  -1  316.77   11.50
  -2   3   1  294.77   11.40
   2   3  -1  286.47    8.50
  -2   3   1  276.57   10.50
   2   3  -1  291.17    9.70
  -2   3   1  304.87   10.70
  -2   3   1  306.37   11.30
   2   3  -1  307.77   10.60
   2   3  -1  287.77    8.80
  -2   3   1  277.47   10.10
   2   3  -1  284.47   10.30
  -1  -3   1   87.39    3.20
   1  -3  -1   90.79    4.20
   1  -3  -1   85.39    6.40
   1  -3  -1   95.39    5.90
  -1  -3   1   80.49    5.10
  -1   3   1   85.19    4.40
  -1   3   1   77.99    5.00
  -1   3   1   78.19    5.80
   1   3  -1   90.69    5.50
   1   3  -1   82.19    5.40
   0  -3  -1  109.79    3.90
   0  -3  -1  115.69    5.80
   0  -3  -1  110.19    5.30
   0  -3   1  108.99    6.00
   0  -3  -1  115.29    6.80
   0  -3  -1  107.49    5.70
   0   3  -1  106.59    5.70
   0   3   1  106.19    5.80
   0   3   1  107.39    4.00
   0   3   1  112.79    5.80
   0   3  -1  115.19    5.90
   0   3   1  114.29    6.90
   0   3  -1  106.09    6.00
   1  -3   1 4564.64  122.49
  -1  -3  -1 4507.05  121.39
  -1  -3  -1 4624.54  121.29
   2  -3   1 6093.39  161.68
  -3  -3  -1   49.30    4.20
   3  -3   1   40.80    3.90
   3  -3   1   51.09    4.90
  -3  -3  -1   45.40    3.30
   3  -3   1   56.79    5.20
  -3  -3  -1   41.80    3.80
  -3  -3  -1   44.70    4.30
  -3  -3  -1   74.99    7.50
  -3   3  -1   51.79    4.80
  -3   3  -1   41.90    4.50
   3   3   1   54.79    4.30
   3   3   1   71.09    6.70
  -3   3  -1   40.80    4.30
   3   3   1   55.19    4.50
   3   3   1   45.00    3.90
   4  -3   1   -3.60    2.10
  -4  -3  -1    0.60    2.00
  -4  -3  -1    5.50    4.70
   4  -3   1   -1.10    3.00
   4  -3   1   -4.90    3.40
  -4  -3  -1    1.20    1.80
   4   3   1    1.90    2.70
   4   3   1    7.20    4.50
  -4   3  -1   -5.50    3.00
   4   3   1    1.20    1.90
  -4   3  -1   -0.40    2.70
  -4   3  -1    0.70    2.70
  -5  -3  -1 1968.20   56.99
   5  -3   1 1964.00   55.19
  -5  -3  -1 1948.01   53.09
   5  -3   1 1926.21   53.99
   5  -3   1 1960.40   55.69
  -5  -3  -1 1980.20   52.89
  -5  -3  -1 1927.41   53.89
   5   3   1 1956.10   54.79
  -5   3  -1 1966.60   54.09
   5   3   1 1866.21   56.49
   5   3   1 2010.60   53.79
  -5   3  -1 1986.70   55.79
   5   3   1 1968.80   52.89
  -5   3  -1 1983.30   54.69
  -6  -3  -1  347.57   16.40
   6  -3   1  407.26   14.80
   6  -3   1  386.66   15.30
  -6  -3  -1  381.56   12.20
   6  -3   1  375.06   15.60
   6  -3   1  373.26   13.20
  -6   3  -1  396.06   15.80
   6   3   1  397.26   18.00
   6   3   1  411.46   13.20
  -6   3  -1  383.16   13.30
   6   3   1  394.56   11.80
   6   3   1  385.36   14.60
  -6   3  -1  398.96   14.00
  -7  -3  -1  165.88    9.00
   7  -3   1  182.98   10.60
  -7  -3  -1  180.18    6.70
   7  -3   1  164.38    9.30
  -7  -3  -1  179.18   11.90
   7  -3   1  177.48    7.80
   7   3   1  182.18    6.10
  -7   3  -1  187.58    8.70
   7   3   1  170.48   11.30
  -7   3  -1  170.68   10.50
   7   3   1  179.58    9.50
   7   3   1  178.18    7.80
  -8  -3  -1  164.88    9.70
   8  -3   1  177.78   11.40
  -8  -3  -1  174.78    6.60
  -8  -3  -1  182.48   12.80
   8  -3   1  172.08    9.90
   8  -3   1  181.78    7.90
  -8   3  -1  176.28    8.70
  -8   3  -1  170.68   11.30
  -8   3  -1  184.08    8.70
   8   3   1  173.18    8.20
   9  -3   1   39.50    4.10
  -9  -3  -1   34.40    2.80
  -9  -3  -1   38.80    6.10
   9  -3   1   15.00    4.60
  -9  -3  -1   27.40    8.00
   9   3   1   27.10    5.20
  -9   3  -1   40.20    4.80
   9   3   1   40.20    4.70
  -9   3  -1   21.90    6.10
  -9   3  -1   38.90    4.30
  10  -3   1  334.77   15.20
 -10  -3  -1  341.87   15.70
  10  -3   1  325.97   12.10
 -10  -3  -1  347.67   19.00
 -10   3  -1  346.67   17.30
 -10   3  -1  330.77   13.20
  10   3   1  348.67   13.40
 -11  -3  -1  178.78   15.60
  11  -3   1  179.58    8.40
  11  -3   1  205.78   12.20
 -11  -3  -1  184.48   12.80
 -11   3  -1  194.28    9.70
 -11   3  -1  203.98   10.40
  11   3   1  207.38   10.30
 -11   3  -1  189.68   14.40
 -12  -3  -1 1381.36   48.50
  12  -3   1 1373.36   39.80
 -12  -3  -1 1470.45   45.80
  12  -3   1 1439.86   44.60
 -12   3  -1 1414.76   47.50
 -12   3  -1 1394.86   41.90
 -12   3  -1 1367.76   41.30
  12   3   1 1444.96   42.40
 -13  -3  -1  552.44   27.00
  13  -3   1  506.55   21.70
  13  -3   1  496.15   16.30
 -13  -3  -1  494.85   22.60
 -13   3  -1  491.15   17.90
 -13   3  -1  543.05   25.10
 -13   3  -1  533.85   18.80
  13   3   1  541.65   19.80
  14  -3   1   10.20    7.40
 -14  -3  -1   29.20   11.50
 -14  -3  -1   -2.20    6.10
  14  -3   1   22.20    6.80
 -14   3  -1   17.30    4.00
 -14   3  -1   20.80    4.70
  14   3   1   22.70    5.80
 -14   3  -1   19.80    8.60
 -15  -3  -1   64.19   10.70
  15  -3   1   50.99    9.30
  15  -3   1   46.00   10.40
 -15  -3  -1   32.50   12.20
 -15   3  -1   47.60    5.30
 -15   3  -1   56.89    6.10
  15   3   1   34.60    6.70
 -15   3  -1   56.29   11.40
  16  -3   1   51.59   10.80
  16  -3   1   67.69   10.20
 -16  -3  -1   88.59   12.70
 -16  -3  -1  118.79   17.80
 -16   3  -1   78.59    7.00
  16   3   1   91.99    9.80
 -16   3  -1   54.29   11.80
 -16   3  -1   83.59    6.80
 -17  -3  -1   42.40   12.90
  17  -3   1   54.99    9.90
  17  -3   1   48.70   11.80
 -17  -3  -1   47.50   11.50
 -17   3  -1   54.19    4.80
 -17   3  -1   39.80   11.90
  17   3   1   61.79    8.90
 -18  -3  -1   -4.90    8.30
  18  -3   1    2.40   10.40
  18  -3   1   -6.50    7.00
 -18  -3  -1   -2.10   10.90
 -18   3  -1   -4.60    9.40
  18   3   1    4.00    6.20
  19  -3   1    3.10    8.00
  19  -3   1   13.40   10.40
 -19  -3  -1    1.60    9.40
 -19   3  -1   -3.10    9.70
  19   3   1   -6.00    6.50
 -20  -3  -1  -10.80    9.10
  20  -3   1    1.00    8.10
  20  -3   1   13.50   11.60
  20   3   1   17.20    7.80
 -20   3  -1    7.70   11.60
  21  -3   1   42.70   11.40
  21  -3   1   23.60   14.00
 -21  -3  -1   38.70   13.30
  21   3   1   45.00   10.00
 -21   3  -1   20.30   13.90
  22  -3   1   80.89   16.70
 -22  -3  -1   70.09   15.80
  22  -3   1   67.49   16.80
 -22   3  -1   54.69   16.50
  22   3   1   60.19   11.50
  22  -4  -1   29.20   10.00
 -22  -4   1    1.80   11.00
  22  -4  -1   -5.90   12.50
 -22   4   1   -6.20   12.10
  21  -4  -1   -1.60   11.10
  21  -4  -1    1.50    8.10
 -21  -4   1   25.00   13.70
 -21   4   1    2.70   12.70
  21   4  -1    9.90    8.00
 -20  -4   1   -9.20   13.40
 -20  -4   1   -4.80    9.30
  20  -4  -1   11.00   11.70
  20  -4  -1   -7.00    7.40
  20   4  -1   -0.60    6.10
 -20   4   1   11.90   11.70
  19  -4  -1   21.20    8.80
 -19  -4   1   29.70   10.80
  19  -4  -1    9.70   11.40
 -19  -4   1    5.30   12.80
  19   4  -1   10.40    6.50
 -19   4   1   32.60   13.20
  18  -4  -1   11.00    8.00
  18  -4  -1   19.40   10.90
 -18  -4   1   16.30    9.30
 -18  -4   1   12.90   11.90
  18   4  -1   12.90    6.30
 -18   4   1    4.80   10.20
 -17  -4   1  -13.60    7.40
  17  -4  -1    0.50    7.00
  17  -4  -1    2.10    9.30
 -17  -4   1   -7.80   10.50
 -17   4   1   -2.20    9.10
 -17   4   1    7.30    3.30
  17   4  -1    0.30    5.20
 -17   4   1    1.00    2.20
  16  -4  -1   -6.20    6.10
  16  -4  -1    3.40    2.80
  16  -4  -1    6.30    9.30
 -16  -4   1    3.50   10.00
 -16  -4   1   -2.00    7.10
 -16   4   1    1.40    3.30
  16   4  -1    5.90    5.10
 -16   4   1   -2.60    8.60
  15  -4  -1    7.50    6.70
  15  -4  -1    8.50    3.00
  15  -4  -1   -7.70    7.90
 -15  -4   1    3.00    9.70
 -15  -4   1    1.60    8.40
 -15   4   1    4.60    3.90
  15   4  -1    7.70    4.90
 -15   4   1    8.40    9.50
 -15   4   1    7.60    3.50
  14  -4  -1   57.79   10.70
 -14  -4   1   58.59    9.40
  14  -4  -1   45.20    8.30
 -14  -4   1   37.30   12.30
  14  -4  -1   54.49    5.60
 -14   4   1   43.50    5.20
 -14   4   1   46.10    9.60
 -14   4   1   51.19    6.10
  14   4  -1   58.29    6.70
 -13  -4   1    9.60    6.30
 -13  -4   1    7.70    7.90
  13  -4  -1    0.20    5.70
  13  -4  -1    6.50    3.60
  13  -4  -1    7.20    7.20
  13   4  -1    3.40    3.80
 -13   4   1    3.80    7.50
 -13   4   1   -0.20    4.00
 -13   4   1    6.30    3.50
 -12  -4   1  249.48   14.80
 -12  -4   1  264.07   18.60
  12  -4  -1  255.77   16.40
  12  -4  -1  271.07   14.30
  12  -4  -1  237.88   11.10
 -12   4   1  223.88   11.40
 -12   4   1  242.08   11.10
 -12   4   1  241.48   16.40
  12   4  -1  256.77   11.30
 -11  -4   1  291.07   19.50
  11  -4  -1  360.86   18.50
  11  -4  -1  321.37   13.10
 -11  -4   1  372.46   16.80
  11  -4  -1  336.27   15.80
 -11   4   1  335.17   13.40
 -11   4   1  369.66   18.90
  11   4  -1  354.46   13.10
  11   4  -1  335.87   10.10
 -11   4   1  309.77   13.70
  10  -4  -1 2099.89   63.89
 -10  -4   1 2184.48   61.79
  10  -4  -1 2141.89   61.69
 -10  -4   1 2025.60   64.89
  10  -4  -1 2057.19   59.29
  10   4  -1 2073.09   61.49
 -10   4   1 2075.79   59.39
 -10   4   1 2094.79   63.89
  10   4  -1 2111.89   58.49
  10   4  -1 2120.79   56.79
 -10   4   1 2134.89   59.89
   9  -4  -1   47.50    6.30
  -9  -4   1   46.60    8.90
  -9  -4   1   61.89    7.30
   9  -4  -1   47.10    5.20
   9  -4  -1   55.29    8.40
  -9   4   1   43.50    5.10
   9   4  -1   53.69    4.80
   9   4  -1   52.89    4.00
  -9   4   1   44.60    5.50
  -9   4   1   41.00    7.60
  -8  -4   1   23.40    7.10
  -8  -4   1   12.80    4.10
   8  -4  -1   13.30    4.40
   8  -4  -1   12.30    5.50
   8  -4  -1   17.90    3.80
  -8   4   1   18.40    3.90
  -8   4   1    4.40    3.20
  -8   4   1    5.10    5.00
   8   4  -1   12.00    3.40
   8   4  -1   17.80    2.80
  -8   4   1   15.40    4.20
   8   4  -1   14.20    3.70
   8   4  -1    9.10    2.90
   7  -4  -1   30.60    4.40
  -7  -4   1   23.40    6.60
   7  -4  -1   21.60    4.50
   7  -4  -1   28.90    5.70
  -7  -4   1   28.50    4.50
   7   4  -1   24.80    3.20
   7   4  -1   26.60    3.30
   7   4  -1   27.20    4.10
   7   4  -1   27.50    3.70
  -7   4   1   29.20    4.10
   7   4  -1   32.00    6.00
  -7   4   1   22.20    4.10
  -7   4   1   40.30    6.30
  -7   4   1   26.30    4.00
  -6  -4   1  388.96   13.40
   6  -4  -1  351.06   13.40
   6  -4  -1  410.76   16.10
  -6  -4   1  365.26   16.70
   6  -4  -1  375.86   14.60
   6   4  -1  355.56   12.70
   6   4  -1  383.96   12.40
  -6   4   1  374.16   13.80
  -6   4   1  365.06   13.80
   6   4  -1  361.06   13.20
  -6   4   1  385.16   15.30
  -6   4   1  362.96   13.80
   6   4  -1  364.66   16.20
   6   4  -1  371.76   12.60
  -5  -4   1  232.58    9.20
  -5  -4   1  236.58    9.20
   5  -4  -1  245.28   10.10
  -5  -4   1  213.88   12.60
   5  -4  -1  232.88   10.70
   5  -4  -1  238.88   11.90
   5   4  -1  242.58    9.30
  -5   4   1  251.07   10.40
   5   4  -1  234.88    8.80
  -5   4   1  234.08   11.20
  -5   4   1  237.68   10.30
   5   4  -1  233.78    8.80
   5   4  -1  237.88    9.20
  -5   4   1  227.08   10.10
   5   4  -1  238.18   12.30
  -4  -4   1    7.60    5.50
   4  -4  -1    9.40    3.80
   4  -4  -1    5.90    4.00
  -4  -4   1    7.80    2.50
   4  -4  -1    7.70    3.30
   4  -4  -1   12.40    3.40
  -4  -4   1    5.20    2.60
  -4   4   1    8.70    3.40
   4   4  -1    6.60    2.60
   4   4  -1    7.00    2.90
   4   4  -1   10.40    2.70
   4   4  -1    7.00    3.50
  -4   4   1    8.00    3.80
  -4   4   1    5.80    3.40
   4   4  -1   10.60    5.20
  -4   4   1    8.80    3.20
  -4   4   1    5.20    3.90
   3  -4  -1  511.55   17.60
   3  -4  -1  498.05   16.60
  -3  -4   1  496.45   16.00
  -3  -4   1  512.25   18.30
   3  -4  -1  489.65   15.90
   3  -4  -1  481.85   16.70
  -3   4   1  481.65   16.60
  -3   4   1  494.75   17.10
  -3   4   1  464.95   16.40
   3   4  -1  495.95   15.50
   3   4  -1  481.75   14.20
  -3   4   1  509.95   16.40
  -3   4   1  485.35   16.60
   3   4  -1  495.05   16.10
   3   4  -1  505.15   16.70
   3   4  -1  491.35   14.30
  -2  -4   1   -2.80    4.00
   2  -4  -1    0.80    2.70
  -2  -4   1    2.10    1.30
   2  -4  -1    2.20    4.20
  -2  -4   1   -1.70    2.30
   2  -4  -1    2.10    3.10
  -2   4   1    2.50    2.80
   2   4  -1   -0.10    1.30
   2   4  -1    2.10    3.10
  -2   4   1    1.10    2.40
   2   4  -1   -1.10    2.20
   2   4  -1    0.40    1.20
  -2   4   1   -2.40    2.60
  -2   4   1   -0.90    2.60
  -2   4   1    5.20    3.10
   2   4  -1   -1.20    2.80
   1  -4  -1 3870.51  105.09
   1  -4  -1 3890.01  104.59
  -1  -4   1 3924.31  104.19
  -1  -4   1 3910.51  104.49
   1   4  -1 3888.41  104.09
  -1   4   1 3854.41  104.89
  -1   4   1 3865.71  104.79
   1   4  -1 3848.52  104.09
   1   4  -1 3926.51  105.19
  -1   4   1 3853.11  104.49
  -1   4   1 3850.81  102.99
   0  -4  -1    4.40    2.90
   0  -4  -1    7.90    3.40
   0  -4  -1    2.60    2.30
   0  -4  -1    9.40    2.90
   0  -4   1    4.80    2.70
   0  -4   1    3.30    3.00
   0   4   1    5.20    3.40
   0   4  -1    6.40    3.10
   0   4   1    5.70    3.10
   0   4  -1    4.70    2.90
   0   4  -1    5.00    3.60
   0   4   1    3.60    1.50
  -1  -4  -1 1204.98   33.50
   1  -4   1 1174.88   34.00
  -1  -4  -1 1181.98   32.80
   1  -4   1 1227.68   34.10
  -1  -4  -1 1157.08   34.30
  -1  -4  -1 1171.28   33.70
   1  -4   1 1119.89   33.80
   1   4   1 1191.18   33.90
  -1   4  -1 1140.69   33.70
  -1   4  -1 1186.08   34.20
   1   4   1 1170.88   34.30
   1   4   1 1174.78   33.60
  -1   4  -1 1159.68   34.00
  -2  -4  -1  405.56   13.60
  -2  -4  -1  414.86   12.90
  -2  -4  -1  399.36   14.00
  -2  -4  -1  391.06   15.80
   2  -4   1  425.16   14.60
   2  -4   1  408.26   14.10
   2  -4   1  413.16   14.30
   2   4   1  399.86   14.70
  -2   4  -1  383.36   14.00
  -2   4  -1  410.96   14.10
   2   4   1  382.46   13.50
  -2   4  -1  397.56   13.40
   2   4   1  403.76   13.40
  -2   4  -1  395.56   14.10
   2   4   1  393.26   13.60
  -3  -4  -1  100.79    8.90
  -3  -4  -1   76.19    5.30
  -3  -4  -1   69.49    5.10
   3  -4   1   94.09    7.00
   3  -4   1   74.89    5.80
   3  -4   1   67.49    6.30
  -3  -4  -1   67.59    4.90
  -3  -4  -1   78.39    3.50
  -3   4  -1   66.69    5.80
  -3   4  -1   65.69    6.00
   3   4   1   60.59    5.20
   3   4   1   75.59    5.00
   3   4   1   80.29    6.70
  -3   4  -1   64.29    6.10
   3   4   1   74.09    5.40
  -4  -4  -1  510.85   16.50
   4  -4   1  543.85   18.70
  -4  -4  -1  533.05   16.30
   4  -4   1  524.65   18.30
   4  -4   1  509.25   17.40
  -4  -4  -1  550.04   15.70
  -4  -4  -1  520.45   20.10
   4   4   1  533.25   17.00
  -4   4  -1  539.85   17.90
  -4   4  -1  555.24   17.80
   4   4   1  495.25   16.70
  -4   4  -1  535.75   18.20
   4   4   1  525.85   19.50
   4   4   1  516.85   16.70
   5  -4   1  319.47   14.00
  -5  -4  -1  360.26   11.70
  -5  -4  -1  334.07   15.70
  -5  -4  -1  336.37   11.40
   5  -4   1  348.97   13.70
   5  -4   1  331.47   12.50
  -5  -4  -1  328.87   11.30
   5   4   1  325.17   15.50
   5   4   1  353.56   11.60
  -5   4  -1  324.07   13.80
   5   4   1  338.17   12.00
  -5   4  -1  310.07   12.60
  -5   4  -1  352.46   13.20
   5   4   1  333.27   12.60
   6  -4   1  153.88    8.90
  -6  -4  -1  136.29   11.00
   6  -4   1  141.59    7.60
  -6  -4  -1  144.29    7.40
   6  -4   1  149.29    9.70
  -6   4  -1  165.48    8.30
   6   4   1  137.39   10.20
  -6   4  -1  157.28    9.80
   6   4   1  153.88    6.50
   6   4   1  141.39    7.10
   6   4   1  142.89    8.10
  -6   4  -1  159.38    7.90
  -7  -4  -1   97.09    4.90
   7  -4   1   71.09    7.30
  -7  -4  -1  102.29    6.90
   7  -4   1   93.79    6.20
  -7  -4  -1  120.69   11.10
  -7  -4  -1   95.69    4.90
   7  -4   1   97.09    7.80
   7   4   1   94.09    6.60
  -7   4  -1   94.69    6.90
   7   4   1   83.29    9.30
  -7   4  -1   86.09    6.40
  -7   4  -1   92.59    8.70
   7   4   1   92.99    7.10
   7   4   1   97.69    5.00
   8  -4   1   50.79    6.40
  -8  -4  -1   72.89    6.80
   8  -4   1   64.09    5.60
  -8  -4  -1   59.29    3.90
  -8  -4  -1   50.89    8.60
   8  -4   1   53.69    7.10
  -8   4  -1   64.29    7.90
   8   4   1   57.69    6.30
   8   4   1   60.39    5.50
  -8   4  -1   77.89    6.80
  -8   4  -1   63.19    5.70
   8   4   1   56.19    3.90
   9  -4   1  188.58   11.10
   9  -4   1  170.58   11.90
   9  -4   1  175.08    8.70
  -9  -4  -1  152.18   13.80
  -9  -4  -1  194.38   10.50
  -9   4  -1  178.88    9.40
   9   4   1  163.88    8.70
   9   4   1  164.98   10.40
  -9   4  -1  174.48    8.80
  -9   4  -1  166.58   12.30
  10  -4   1  115.29   10.00
  10  -4   1  125.29    7.40
 -10  -4  -1  149.39   14.90
 -10  -4  -1  123.19    9.80
  10  -4   1  115.39   11.00
 -10   4  -1  111.29   11.00
  10   4   1  111.99    7.90
 -10   4  -1  125.59    7.60
 -10   4  -1  121.69    9.00
  11  -4   1    3.10    5.10
  11  -4   1    2.50    3.20
  11  -4   1   -3.80    5.90
 -11  -4  -1  -16.70    7.70
 -11  -4  -1   -4.10    4.60
  11   4   1    1.00    3.70
 -11   4  -1   -1.90    6.50
 -11   4  -1   -2.60    3.90
 -11   4  -1    0.30    4.00
  12  -4   1  764.32   31.10
 -12  -4  -1  818.12   29.30
  12  -4   1  799.82   29.20
  12  -4   1  765.42   24.90
 -12  -4  -1  761.82   33.00
 -12   4  -1  851.81   27.80
  12   4   1  809.72   26.40
 -12   4  -1  769.32   26.70
 -12   4  -1  834.12   32.00
 -13  -4  -1   88.39   12.90
  13  -4   1   94.29    6.50
  13  -4   1   95.99   10.30
  13  -4   1   96.59   11.40
 -13  -4  -1   95.59   10.50
  13   4   1   88.19    8.30
 -13   4  -1   88.69    8.20
 -13   4  -1   96.09   12.60
  14  -4   1    2.60    6.10
 -14  -4  -1    5.60    6.50
  14  -4   1    6.50    3.10
  14  -4   1    3.20    7.20
  14   4   1    6.80    4.90
 -14   4  -1    5.60    4.50
 -14   4  -1    9.20    5.10
 -14   4  -1    8.30    8.00
 -15  -4  -1   59.19   11.40
  15  -4   1   66.29    9.70
  15  -4   1   55.69   11.30
 -15  -4  -1   76.49   13.50
 -15   4  -1   79.19   13.00
  15   4   1   73.59    8.40
 -15   4  -1   72.39    6.90
 -15   4  -1   70.39    7.60
 -16  -4  -1   10.70    8.60
  16  -4   1   19.40    7.80
 -16  -4  -1   22.70   12.70
  16  -4   1   22.70   10.00
 -16   4  -1   22.30   10.60
 -16   4  -1   11.00    4.70
 -16   4  -1   16.90    4.20
  16   4   1   11.60    6.00
  17  -4   1   -4.20    7.10
  17  -4   1    8.10   10.30
 -17  -4  -1   -6.70    7.50
 -17  -4  -1   -2.30   11.70
 -17   4  -1   13.10    9.90
 -17   4  -1    0.40    3.80
  17   4   1   -0.30    5.60
  18  -4   1   39.10    9.50
  18  -4   1   32.10   12.50
 -18  -4  -1   31.60   13.60
 -18  -4  -1   55.69   11.80
  18   4   1   49.70    8.70
 -18   4  -1   33.00   12.00
 -18   4  -1   40.70    4.00
 -19  -4  -1  -15.50    8.50
  19  -4   1   -9.10    9.50
  19  -4   1    8.40    8.70
 -19  -4  -1   16.40   14.20
 -19   4  -1    1.00   10.90
  19   4   1    3.60    6.50
  20  -4   1   -3.90   10.60
 -20  -4  -1    8.10   10.10
 -20  -4  -1   -3.10   12.80
  20  -4   1   -5.00    7.80
 -20   4  -1   -7.40   11.60
  20   4   1    3.00    7.00
  21  -4   1   -0.20   12.70
 -21  -4  -1   -5.30   10.70
  21  -4   1  -10.00    8.10
 -21   4  -1   -0.90   12.20
  21   4   1   17.40    7.80
 -22  -4  -1   -3.70   10.80
  22  -4   1  -11.10   11.80
  22  -4   1   -4.30    8.70
 -22   4  -1   -9.70   11.40
 -22  -5   1   33.00   12.10
  22  -5  -1   28.20   15.70
  22  -5  -1   32.30   11.10
 -22   5   1   34.30   14.90
 -21  -5   1   91.09   15.70
 -21  -5   1   84.79   18.00
  21  -5  -1  111.89   18.10
  21  -5  -1   76.59   12.90
  21   5  -1   81.99   11.80
 -21   5   1   92.19   18.20
 -20  -5   1  119.89   19.00
  20  -5  -1  124.99   15.70
  20  -5  -1  116.89   17.90
 -20  -5   1  104.59   15.80
 -20   5   1   84.59   16.70
  20   5  -1  106.19   11.70
  19  -5  -1    9.80   11.80
 -19  -5   1   -9.50   11.70
 -19  -5   1  -16.40    8.70
  19  -5  -1    1.00    7.90
 -19   5   1   -4.40   10.40
  19   5  -1    2.20    6.10
  18  -5  -1   -7.10    6.90
 -18  -5   1    2.80    8.70
 -18  -5   1   -4.90   11.50
  18  -5  -1   -7.90    9.60
 -18   5   1   12.10   11.00
  18   5  -1    1.00    5.30
  17  -5  -1   13.30    7.90
 -17  -5   1    8.10    8.60
 -17  -5   1    3.40   11.90
  17  -5  -1    9.80   10.70
  17   5  -1    7.70    5.40
 -17   5   1    9.80    4.00
 -17   5   1    5.70    4.20
 -17   5   1   11.50   10.20
  16  -5  -1   10.30    9.70
 -16  -5   1   18.40   11.60
 -16  -5   1   20.40    8.40
  16  -5  -1   20.20    8.30
 -16   5   1   20.30   10.70
 -16   5   1    7.10    3.90
  16   5  -1   15.90    6.00
 -16   5   1    4.30    4.40
 -15  -5   1   22.80   12.40
  15  -5  -1   29.60    9.90
 -15  -5   1   33.50    8.70
  15  -5  -1   29.50    8.50
  15  -5  -1   34.40    5.10
 -15   5   1   37.90    5.20
  15   5  -1   35.20    6.40
 -15   5   1   29.40   10.00
 -15   5   1   29.40    5.60
  14  -5  -1  102.89    8.10
 -14  -5   1  109.79   12.00
 -14  -5   1   89.09   14.20
  14  -5  -1  109.99   14.30
  14  -5  -1  109.39   11.70
  14   5  -1  105.59    8.70
 -14   5   1  100.69    8.20
 -14   5   1  122.69   14.80
 -14   5   1  110.09    9.00
  13  -5  -1   85.89   10.30
 -13  -5   1   64.09    9.30
  13  -5  -1   72.49    6.90
  13  -5  -1   63.69   11.10
 -13  -5   1   58.99   12.00
 -13   5   1   79.39    7.70
  13   5  -1   76.29    7.20
 -13   5   1   78.19   12.30
  12  -5  -1    7.20    6.10
  12  -5  -1    3.30    3.40
  12  -5  -1   -1.30    7.20
  12   5  -1    2.70    1.80
 -12   5   1   -5.60    3.50
 -12   5   1    1.30    4.40
  12   5  -1   -1.70    3.70
 -12   5   1   -1.30    6.80
 -11  -5   1  611.94   28.10
  11  -5  -1  634.64   26.60
  11  -5  -1  614.74   24.20
  11  -5  -1  625.84   21.70
 -11  -5   1  661.13   23.90
 -11   5   1  594.44   21.60
 -11   5   1  637.74   22.40
  11   5  -1  636.04   20.90
 -11   5   1  612.14   26.30
  11   5  -1  637.14   18.80
  10  -5  -1  533.95   21.20
 -10  -5   1  532.25   24.90
  10  -5  -1  518.85   18.80
 -10  -5   1  515.95   20.00
  10  -5  -1  506.15   22.70
  10   5  -1  512.75   16.50
  10   5  -1  517.35   17.70
 -10   5   1  527.75   22.90
 -10   5   1  568.84   19.80
 -10   5   1  522.45   19.00
  10   5  -1  487.35   19.50
   9  -5  -1  575.34   22.10
  -9  -5   1  608.14   21.00
  -9  -5   1  576.44   25.40
   9  -5  -1  547.85   20.00
   9  -5  -1  586.14   24.00
   9   5  -1  582.14   20.00
  -9   5   1  584.54   20.80
  -9   5   1  609.74   23.80
   9   5  -1  583.04   20.60
  -9   5   1  588.84   21.80
  -9   5   1  586.84   20.50
   8  -5  -1  218.88   10.60
  -8  -5   1  218.88   15.00
  -8  -5   1  238.48   11.00
   8  -5  -1  216.48   13.40
   8  -5  -1  247.48   12.50
  -8   5   1  222.38   13.30
   8   5  -1  231.18    9.60
   8   5  -1  234.78   10.70
  -8   5   1  228.68   11.20
   8   5  -1  231.08    9.50
  -8   5   1  219.68   10.90
   7  -5  -1   16.90    4.10
  -7  -5   1    8.50    6.40
   7  -5  -1   20.80    5.20
   7  -5  -1   11.80    5.80
   7   5  -1   18.10    3.50
  -7   5   1    7.90    4.00
  -7   5   1   20.50    4.50
  -7   5   1   26.60    4.70
   7   5  -1   18.80    3.50
  -7   5   1   18.90    5.10
   7   5  -1   20.30    3.80
  -6  -5   1   16.00    6.00
  -6  -5   1   24.40    3.60
  -6  -5   1   17.60    3.30
   6  -5  -1   13.20    4.50
   6  -5  -1   19.40    5.10
   6   5  -1   22.10    3.70
   6   5  -1   21.00    5.60
  -6   5   1   19.00    4.40
  -6   5   1    9.60    3.60
   6   5  -1   15.80    3.10
   6   5  -1   16.20    3.40
  -6   5   1   19.30    4.10
  -6   5   1   15.00    4.70
   5  -5  -1  193.18   10.90
  -5  -5   1  176.48    7.40
  -5  -5   1  163.28    7.90
   5  -5  -1  158.38    9.40
   5  -5  -1  163.88    8.70
  -5  -5   1  157.48   11.60
  -5   5   1  172.88    9.00
  -5   5   1  159.38    9.60
   5   5  -1  181.68    7.40
  -5   5   1  169.38    9.20
   5   5  -1  175.28    6.70
  -5   5   1  177.58    9.60
   5   5  -1  186.98    8.40
   5   5  -1  171.58   11.10
   5   5  -1  166.48    7.70
  -5   5   1  184.98    9.20
   4  -5  -1   18.20    4.20
  -4  -5   1   30.50    4.10
  -4  -5   1   25.40    6.60
   4  -5  -1   26.20    4.20
   4  -5  -1   34.70    5.80
   4   5  -1   31.50    2.90
  -4   5   1   22.30    4.60
  -4   5   1   32.10    4.70
   4   5  -1   17.70    3.40
  -4   5   1   32.90    5.20
  -4   5   1   29.30    4.50
   4   5  -1   29.70    2.50
  -4   5   1   27.50    4.70
   4   5  -1   20.90    4.00
   4   5  -1   30.20    4.90
  -3  -5   1  125.49    7.20
   3  -5  -1  133.89    9.20
   3  -5  -1  132.09    7.80
  -3  -5   1  146.09   10.40
   3  -5  -1  135.09    8.10
   3   5  -1  125.89    7.70
  -3   5   1  129.09    8.20
   3   5  -1  137.69    4.60
   3   5  -1  130.29    5.00
  -3   5   1  122.59    7.70
   3   5  -1  114.79    6.80
  -3   5   1  113.09    7.80
  -3   5   1  125.89    7.80
   3   5  -1  131.89    8.10
  -3   5   1  126.19    7.40
  -2  -5   1 2811.32   74.29
  -2  -5   1 2794.12   76.99
  -2  -5   1 2592.74   78.29
   2  -5  -1 2873.71   78.09
   2  -5  -1 2833.52   77.39
   2   5  -1 2735.63   76.59
   2   5  -1 2775.02   77.09
   2   5  -1 2839.22   77.09
  -2   5   1 2787.32   77.29
  -2   5   1 2886.11   77.59
  -2   5   1 2868.51   75.99
  -2   5   1 2808.72   77.49
  -2   5   1 2810.82   77.79
   2   5  -1 2815.32   73.99
   1  -5  -1   10.90    3.30
  -1  -5   1   12.00    3.50
  -1  -5   1   14.30    2.10
   1  -5  -1    9.00    4.50
   1  -5  -1   12.00    3.90
  -1  -5   1    5.70    4.10
   1   5  -1   11.10    3.70
  -1   5   1   14.60    4.10
  -1   5   1   11.80    3.70
  -1   5   1   11.20    2.40
  -1   5   1    6.90    3.70
   1   5  -1   14.00    3.90
  -1   5   1    5.70    3.50
   1   5  -1    5.00    3.00
   1   5  -1   12.70    3.80
   0  -5   1    3.10    3.30
   0  -5  -1    2.00    2.60
   0  -5  -1    9.10    3.70
   0  -5   1    2.10    3.80
   0  -5  -1   -2.20    4.20
   0   5  -1    4.00    3.20
   0   5  -1    5.80    3.90
   0   5   1   -3.20    3.10
   0   5  -1    8.60    3.70
   0   5   1    2.30    3.20
   0   5  -1   -0.50    3.00
   0   5   1    0.50    3.10
   0   5   1    4.90    3.80
   0   5   1    5.10    1.70
   1  -5   1   21.70    4.70
  -1  -5  -1   25.50    3.30
  -1  -5  -1   18.00    4.80
  -1  -5  -1   22.30    4.00
   1  -5   1   19.00    3.80
   1   5   1   14.10    4.20
  -1   5  -1   16.70    4.00
  -1   5  -1   15.70    4.20
  -1   5  -1   17.30    3.90
  -1   5  -1   17.60    3.90
   1   5   1   26.20    4.20
   1   5   1   17.50    4.10
  -1   5  -1   18.00    2.90
  -2  -5  -1  455.85   18.60
  -2  -5  -1  479.45   16.20
  -2  -5  -1  468.45   15.00
   2  -5   1  453.95   16.40
   2  -5   1  470.45   16.90
  -2  -5  -1  498.05   15.90
   2  -5   1  449.36   16.60
   2   5   1  460.15   14.80
   2   5   1  484.45   16.10
  -2   5  -1  474.65   16.90
   2   5   1  450.75   17.10
   2   5   1  500.55   16.50
  -2   5  -1  472.95   16.60
  -2   5  -1  476.65   15.50
  -2   5  -1  474.85   16.50
  -3  -5  -1  509.75   17.00
  -3  -5  -1  517.15   16.20
   3  -5   1  512.65   18.30
   3  -5   1  498.25   17.60
   3  -5   1  525.55   18.10
  -3  -5  -1  504.85   19.90
  -3  -5  -1  500.75   16.50
  -3   5  -1  520.25   18.00
  -3   5  -1  506.95   17.70
   3   5   1  499.25   18.20
   3   5   1  510.75   16.10
   3   5   1  520.65   17.30
  -3   5  -1  513.15   17.80
   3   5   1  503.75   17.00
  -3   5  -1  516.15   17.30
  -4  -5  -1  129.19    7.30
   4  -5   1  135.69    8.80
  -4  -5  -1  132.89    7.00
  -4  -5  -1  134.59    5.20
   4  -5   1  133.89    7.80
  -4  -5  -1  140.89   10.80
   4  -5   1  112.39    8.30
  -4   5  -1  133.19    8.00
   4   5   1  141.29    7.50
  -4   5  -1  137.99    8.20
   4   5   1  134.39    7.30
  -4   5  -1  137.99    8.30
  -4   5  -1  132.89    8.00
   4   5   1  130.29    8.90
   4   5   1  124.19    7.10
   5  -5   1   58.59    6.60
  -5  -5  -1   56.19    4.10
  -5  -5  -1   53.99    4.70
   5  -5   1   58.69    6.30
  -5  -5  -1   59.89    4.60
  -5  -5  -1   64.49    8.40
   5  -5   1   49.90    5.50
  -5   5  -1   68.79    6.40
   5   5   1   55.19    6.80
  -5   5  -1   66.49    6.90
   5   5   1   54.89    7.00
   5   5   1   52.59    5.10
   5   5   1   58.69    5.20
   5   5   1   59.29    5.40
   6  -5   1   40.10    6.60
  -6  -5  -1   35.60    3.80
  -6  -5  -1   36.20    3.90
   6  -5   1   36.60    5.30
  -6  -5  -1   36.70    4.00
   6  -5   1   32.60    5.90
  -6  -5  -1   36.00    7.80
   6   5   1   42.00    4.30
   6   5   1   36.80   10.50
  -6   5  -1   45.80    6.30
  -6   5  -1   39.70    5.50
   6   5   1   39.70    4.90
   6   5   1   36.20    4.50
  -6   5  -1   46.60    5.70
   7  -5   1   14.20    4.70
   7  -5   1    6.40    3.50
  -7  -5  -1    8.00    2.70
  -7  -5  -1   16.30    6.80
   7  -5   1   -6.00    4.00
  -7   5  -1    3.60    3.50
  -7   5  -1    1.70    3.10
   7   5   1   10.90    3.50
   7   5   1    0.30    3.40
  -7   5  -1   10.40    4.60
   8  -5   1  551.74   21.70
   8  -5   1  526.05   18.70
  -8  -5  -1  545.15   23.60
  -8  -5  -1  530.75   18.60
   8  -5   1  550.04   20.80
   8   5   1  549.95   16.90
  -8   5  -1  519.95   19.30
  -8   5  -1  552.74   19.10
  -8   5  -1  537.25   21.50
   8   5   1  496.95   19.20
   8   5   1  520.45   18.10
   9  -5   1 1098.59   36.50
   9  -5   1 1078.59   34.20
   9  -5   1 1161.18   38.20
  -9  -5  -1 1166.28   34.90
  -9  -5  -1 1102.59   39.50
  -9   5  -1 1130.69   34.40
   9   5   1 1081.09   35.40
   9   5   1 1103.29   33.70
   9   5   1 1137.99   31.80
  -9   5  -1 1173.48   38.20
  -9   5  -1 1051.29   34.70
  -9   5  -1 1181.08   35.70
 -10  -5  -1  117.89    9.60
  10  -5   1  127.49   10.70
  10  -5   1  141.89   12.80
 -10  -5  -1   84.39   12.00
  10  -5   1  129.09    8.20
 -10   5  -1  114.59    9.50
 -10   5  -1  109.29    8.50
  10   5   1  132.99    8.40
 -10   5  -1  114.69   11.50
 -10   5  -1  123.29    8.50
  11  -5   1   31.00    7.80
 -11  -5  -1   37.20    6.90
  11  -5   1   37.00    7.50
 -11  -5  -1   55.99   11.90
  11  -5   1   43.70    5.70
  11   5   1   46.50    6.00
 -11   5  -1   48.90    6.50
 -11   5  -1   30.30    8.70
 -11   5  -1   26.30    5.20
 -11   5  -1   38.70    6.40
  12  -5   1   48.50    8.80
 -12  -5  -1   71.09   12.10
  12  -5   1   55.29    6.10
 -12  -5  -1   45.90    7.90
 -12   5  -1   33.30    9.80
 -12   5  -1   57.19    7.60
 -12   5  -1   52.29    7.20
  12   5   1   60.69    7.10
  13  -5   1    6.70    6.40
  13  -5   1    5.40    3.50
 -13  -5  -1    9.40   10.10
 -13  -5  -1    2.30    5.80
  13  -5   1    4.30    8.10
 -13   5  -1    1.40    4.50
  13   5   1    5.70    4.70
 -13   5  -1    1.50    4.90
 -13   5  -1    5.50    7.80
 -14  -5  -1   17.50    7.00
  14  -5   1    4.70    6.60
  14  -5   1   13.50    3.90
 -14  -5  -1   20.30   10.00
  14  -5   1   14.20    8.70
 -14   5  -1    6.60    4.40
 -14   5  -1    8.60    5.40
 -14   5  -1   18.90    9.00
  14   5   1   14.50    5.70
 -15  -5  -1   23.90    8.80
 -15  -5  -1   47.80   12.50
  15  -5   1   30.00   10.50
  15  -5   1    9.00    3.70
  15  -5   1    8.30    7.20
  15   5   1   19.80    6.10
 -15   5  -1    8.80    4.90
 -15   5  -1   16.00    5.70
 -15   5  -1   12.10    9.50
 -16  -5  -1  154.48   18.70
 -16  -5  -1  187.98   16.40
  16  -5   1  214.98   19.60
  16  -5   1  198.88   15.90
  16   5   1  212.18   13.30
 -16   5  -1  168.48   17.70
 -16   5  -1  170.08   11.40
 -17  -5  -1   23.00    9.40
  17  -5   1   35.30   10.20
 -17  -5  -1   31.20   13.60
  17  -5   1   28.80   11.60
 -17   5  -1   30.90    5.80
 -17   5  -1   27.80   12.30
  17   5   1   16.70    6.90
  18  -5   1    0.70    8.20
  18  -5   1   -8.80    9.50
 -18  -5  -1    4.90   11.90
 -18   5  -1   -7.80    9.30
 -18   5  -1   -4.70    3.50
  18   5   1   -2.20    5.90
  19  -5   1    0.10    8.60
 -19  -5  -1  -11.00    8.20
  19   5   1   -7.70    6.10
 -19   5  -1    6.00   17.50
 -20  -5  -1   65.49   14.20
  20  -5   1   37.50   14.70
 -20  -5  -1   39.00   15.10
  20  -5   1   64.39   12.70
  20   5   1   64.69   10.40
 -20   5  -1   73.69   16.10
  21  -5   1    4.80   12.40
 -21  -5  -1  -30.40   17.10
 -21  -5  -1    6.00   13.60
  21   5   1   11.80    8.20
 -21   5  -1   16.30   13.80
 -21  -6   1    8.80   10.00
  21  -6  -1   11.60   13.20
 -21  -6   1   31.30   16.80
 -21   6   1   23.40   13.40
  20  -6  -1    6.50   11.70
 -20  -6   1   23.90   10.50
  20  -6  -1   13.20    9.50
 -20  -6   1   14.50   14.70
 -20   6   1    1.10   11.60
 -19  -6   1    6.60   15.30
  19  -6  -1   10.60   12.70
 -19  -6   1   17.30    9.90
  19  -6  -1   18.90    9.50
 -19   6   1   16.50   13.00
  19   6  -1   14.50    6.70
  18  -6  -1   23.30    9.70
 -18  -6   1   27.30   13.20
 -18  -6   1    6.90    9.40
  18  -6  -1   25.00   11.40
  18   6  -1   24.50    7.00
 -18   6   1   19.50    4.40
 -18   6   1    3.80   11.40
 -17  -6   1   80.39   12.70
  17  -6  -1   64.59   14.10
 -17  -6   1   72.39   15.80
  17  -6  -1   53.79   10.70
  17   6  -1   61.49    8.60
 -17   6   1   53.09   13.20
 -17   6   1   85.89    7.90
 -16  -6   1   55.79   14.00
  16  -6  -1   71.79   11.30
 -16  -6   1   62.19   11.00
  16  -6  -1   58.89   13.50
 -16   6   1   46.00   12.30
 -16   6   1   53.89    7.10
  16   6  -1   61.79    7.90
 -15  -6   1   15.00   11.40
 -15  -6   1   -7.60    6.30
  15  -6  -1   -0.50    8.70
  15  -6  -1   -0.60    7.00
 -15   6   1    3.70    5.00
 -15   6   1   -9.50    4.20
 -15   6   1   -3.00    8.90
  15   6  -1   -1.40    4.50
  14  -6  -1    3.90    8.30
 -14  -6   1    7.10   10.40
 -14  -6   1    8.30    6.80
 -14   6   1   -6.30    7.80
 -14   6   1   -6.30    4.50
  14   6  -1    2.70    4.60
 -14   6   1    0.30    4.90
  13  -6  -1    1.50    7.50
  13  -6  -1    8.70    6.40
 -13  -6   1   -2.20    5.60
 -13  -6   1  -10.90    8.60
  13   6  -1    3.00    4.30
 -13   6   1   14.90    8.00
 -13   6   1    1.50    5.00
  12  -6  -1    3.20    6.10
  12  -6  -1    4.50    7.80
 -12  -6   1   11.50    9.80
 -12  -6   1   -7.60    4.70
  12   6  -1    8.60    4.10
 -12   6   1   -4.60    7.50
  12   6  -1    3.00    2.40
 -12   6   1    0.90    5.10
 -11  -6   1   44.70    7.30
  11  -6  -1   41.50    9.40
  11  -6  -1   44.40    7.80
 -11  -6   1   46.50   11.20
 -11   6   1   48.20    6.90
  11   6  -1   56.79    6.00
  11   6  -1   32.90    6.40
  11   6  -1   51.89    4.80
 -11   6   1   50.09    9.50
 -10  -6   1   20.80    5.60
  10  -6  -1   26.00    6.70
  10  -6  -1   21.40    7.60
 -10  -6   1   13.00    9.10
 -10   6   1   17.50    7.30
  10   6  -1   25.30    4.50
 -10   6   1   19.60    5.30
  10   6  -1   20.30    5.10
  10   6  -1   15.20    3.60
 -10   6   1   21.10    5.50
   9  -6  -1  552.04   21.90
  -9  -6   1  526.75   24.70
   9  -6  -1  524.15   23.40
  -9  -6   1  579.74   19.70
   9   6  -1  547.45   18.20
  -9   6   1  542.75   20.20
  -9   6   1  557.34   20.60
   9   6  -1  537.65   18.50
  -9   6   1  557.24   23.00
   9   6  -1  498.85   19.20
  -9   6   1  512.75   20.00
  -8  -6   1   75.29    6.90
  -8  -6   1   83.19   10.90
   8  -6  -1   79.79    9.80
   8  -6  -1   93.59    9.50
  -8   6   1   59.29    8.10
  -8   6   1   74.29    7.50
   8   6  -1   73.49    6.50
  -8   6   1   81.79    7.80
  -8   6   1   77.49    7.80
   8   6  -1   63.99    6.40
   8   6  -1   76.49    6.40
   7  -6  -1  220.08   13.30
   7  -6  -1  189.28   11.60
   7  -6  -1  188.28   11.20
  -7  -6   1  195.48   14.40
  -7  -6   1  193.88    9.00
  -7  -6   1  200.08    9.30
  -7   6   1  190.88   10.80
  -7   6   1  186.98   10.60
   7   6  -1  207.78    9.70
  -7   6   1  194.78   10.90
   7   6  -1  200.78    9.10
   7   6  -1  220.88    9.50
  -7   6   1  187.38   12.10
  -6  -6   1  687.63   27.00
   6  -6  -1  672.23   23.60
   6  -6  -1  756.42   26.30
  -6  -6   1  716.63   21.40
  -6  -6   1  705.93   22.70
   6  -6  -1  704.13   24.80
  -6   6   1  722.93   24.20
   6   6  -1  717.13   22.90
   6   6  -1  699.13   23.60
  -6   6   1  713.53   24.80
  -6   6   1  697.63   24.00
  -6   6   1  690.43   24.00
   6   6  -1  725.63   22.60
   6   6  -1  689.03   24.50
   5  -6  -1  741.73   25.00
   5  -6  -1  719.63   25.80
  -5  -6   1  702.33   26.90
   5  -6  -1  699.23   24.10
  -5  -6   1  689.53   23.10
   5   6  -1  761.82   23.70
   5   6  -1  729.83   21.30
  -5   6   1  702.73   24.20
   5   6  -1  715.73   22.90
  -5   6   1  752.32   24.60
  -5   6   1  735.13   24.50
  -5   6   1  780.42   24.70
  -5   6   1  697.53   24.60
  -4  -6   1  125.19   10.90
  -4  -6   1  122.49    7.40
   4  -6  -1   98.49    7.40
   4  -6  -1  120.99    8.40
   4  -6  -1  115.69    9.50
   4   6  -1  122.89    5.10
   4   6  -1  118.39    7.70
  -4   6   1  108.09    8.00
  -4   6   1  124.69    7.90
  -4   6   1  101.79    8.10
   4   6  -1  122.69    7.20
  -4   6   1  110.99    8.00
  -4   6   1  117.09    8.00
   4   6  -1  121.89    8.20
   3  -6  -1  504.65   18.40
  -3  -6   1  476.35   17.70
   3  -6  -1  543.55   19.80
  -3   6   1  518.75   17.50
   3   6  -1  515.15   18.40
  -3   6   1  518.45   18.60
  -3   6   1  519.65   18.70
   3   6  -1  515.55   17.60
  -3   6   1  529.35   18.70
   3   6  -1  576.34   18.80
   2  -6  -1  856.71   27.90
  -2  -6   1  855.21   23.50
  -2  -6   1  820.12   28.40
  -2  -6   1  874.61   26.80
   2  -6  -1  812.12   26.80
  -2  -6   1  824.32   26.60
   2   6  -1  856.81   27.00
   2   6  -1  843.92   26.20
  -2   6   1  855.81   27.00
  -2   6   1  856.01   27.40
  -2   6   1  872.01   27.40
  -2   6   1  833.22   27.00
  -2   6   1  841.32   25.10
   2   6  -1  826.12   26.60
  -1  -6   1 1025.60   33.10
  -1  -6   1 1009.90   31.70
  -1  -6   1 1039.00   29.00
   1  -6  -1 1061.89   30.90
   1  -6  -1 1054.69   32.70
   1  -6  -1 1021.60   31.90
   1   6  -1  971.30   31.30
  -1   6   1 1062.59   29.50
  -1   6   1 1021.70   31.80
   1   6  -1 1062.99   32.10
  -1   6   1 1054.59   32.20
   1   6  -1 1067.49   31.60
  -1   6   1 1008.80   31.90
   1   6  -1 1002.00   32.60
  -1   6   1 1084.99   32.40
   1   6  -1 1063.19   28.30
   0  -6   1   13.10    4.40
   0  -6   1   11.90    2.60
   0  -6  -1   12.00    3.10
   0  -6  -1   11.20    4.60
   0   6  -1    9.60    3.60
   0   6  -1   10.60    3.70
   0   6   1   12.90    2.00
   0   6  -1    8.80    3.80
   0   6   1    4.40    3.50
   0   6   1   16.60    4.50
   0   6   1   17.80    4.30
   0   6   1    9.90    4.20
   0   6  -1    8.70    2.10
  -1  -6  -1  452.85   14.80
  -1  -6  -1  463.65   17.40
   1  -6   1  480.85   16.80
   1  -6   1  442.06   16.90
  -1  -6  -1  434.46   16.20
   1   6   1  443.46   16.60
  -1   6  -1  453.55   16.60
  -1   6  -1  449.66   16.90
  -1   6  -1  464.25   16.50
   1   6   1  450.65   17.10
  -1   6  -1  452.55   16.50
  -1   6  -1  449.26   14.50
   1   6   1  452.55   16.30
   2  -6   1   82.09    7.10
  -2  -6  -1   89.29    5.60
  -2  -6  -1   86.99    6.50
  -2  -6  -1   96.39    8.30
  -2  -6  -1   86.19    8.30
   2  -6   1   86.09    6.90
   2  -6   1   98.69    7.90
   2   6   1   88.39    7.10
   2   6   1   92.79    6.70
  -2   6  -1  100.39    6.10
  -2   6  -1   72.69    6.50
  -2   6  -1   82.69    7.40
   2   6   1   95.39    5.40
   2   6   1  101.99    7.80
  -2   6  -1   88.39    7.10
  -2   6  -1   96.39    6.90
   3  -6   1  305.17   13.50
  -3  -6  -1  320.97   15.60
  -3  -6  -1  339.57   11.40
   3  -6   1  321.87   13.10
   3  -6   1  318.47   13.90
  -3  -6  -1  299.07   12.30
  -3   6  -1  311.37   13.10
  -3   6  -1  296.37   13.10
  -3   6  -1  308.57   13.30
  -3   6  -1  329.27   13.60
   3   6   1  313.87   11.10
   3   6   1  327.27   12.90
  -3   6  -1  310.27   12.40
   3   6   1  305.67   13.70
   3   6   1  303.07   12.50
  -4  -6  -1   28.30    4.40
   4  -6   1   24.40    5.20
   4  -6   1   28.30    4.90
  -4  -6  -1   23.00    3.50
  -4  -6  -1   26.30    6.40
   4  -6   1   30.00    5.60
   4   6   1   27.90    4.50
  -4   6  -1   24.10    4.80
  -4   6  -1   31.00    5.30
  -4   6  -1   21.90    4.20
  -4   6  -1   23.10    4.30
  -4   6  -1   20.30    4.60
   4   6   1   30.90    4.70
   4   6   1   26.20    5.10
  -5  -6  -1   46.10    7.90
   5  -6   1   30.20    4.70
  -5  -6  -1   33.70    3.10
   5  -6   1   33.40    5.70
   5  -6   1   32.60    6.00
  -5  -6  -1   29.00    4.20
  -5   6  -1   29.10    5.00
  -5   6  -1   38.00    5.30
  -5   6  -1   36.60    5.80
  -5   6  -1   44.30    5.80
   5   6   1   32.90    4.80
   5   6   1   29.90    5.90
   5   6   1   25.70    4.20
   5   6   1   31.60    4.00
  -6  -6  -1    4.20    2.50
   6  -6   1    4.20    4.90
   6  -6   1    9.70    3.90
  -6  -6  -1    5.60    6.60
   6  -6   1    5.70    4.60
  -6  -6  -1    3.70    2.90
  -6   6  -1    1.50    3.70
  -6   6  -1    3.40    3.80
  -6   6  -1    9.80    4.50
   6   6   1    6.30    3.20
   6   6   1    6.80    3.30
  -6   6  -1    3.10    4.50
   6   6   1    3.80    3.40
   7  -6   1   37.40    6.70
   7  -6   1   60.29    6.60
  -7  -6  -1   43.40    4.50
  -7  -6  -1   41.40    4.80
   7  -6   1   44.80    7.00
  -7  -6  -1   46.70    9.10
   7   6   1   49.99    5.90
  -7   6  -1   41.00    6.20
  -7   6  -1   33.00    6.80
  -7   6  -1   40.40    6.40
   7   6   1   55.49    5.40
   7   6   1   49.10    5.80
  -8  -6  -1   60.29    5.30
   8  -6   1   40.70    7.40
  -8  -6  -1   71.89   10.50
  -8  -6  -1   56.29    5.70
   8  -6   1   51.09    8.40
   8   6   1   49.10    5.90
  -8   6  -1   53.29    8.10
   8   6   1   58.39    6.40
  -8   6  -1   78.39    7.70
   8   6   1   52.09    5.20
  -8   6  -1   43.20    6.60
   9  -6   1  201.08   13.10
  -9  -6  -1  200.28   10.50
  -9  -6  -1  173.98   15.80
   9  -6   1  199.88   14.00
  -9   6  -1  194.68   13.50
  -9   6  -1  196.38   11.10
  -9   6  -1  187.18   11.60
   9   6   1  167.58   10.90
   9   6   1  198.18   10.20
   9   6   1  186.98    8.70
 -10  -6  -1  498.15   24.60
  10  -6   1  481.85   21.10
 -10  -6  -1  496.85   18.50
  10  -6   1  454.95   22.30
 -10   6  -1  449.56   21.90
  10   6   1  466.15   17.70
 -10   6  -1  486.95   19.60
 -10   6  -1  494.45   18.60
  10   6   1  441.36   19.40
  11  -6   1   -0.30    6.90
 -11  -6  -1    1.40    4.70
  11  -6   1   -0.30    5.90
 -11   6  -1  -10.40    5.90
  11   6   1    2.60    4.10
 -11   6  -1    2.30    4.20
 -11   6  -1    4.40    5.10
 -12  -6  -1  378.86   17.10
 -12  -6  -1  318.37   22.10
  12  -6   1  392.16   21.10
  12  -6   1  356.46   19.00
  12   6   1  375.66   15.60
 -12   6  -1  326.37   20.20
 -12   6  -1  331.07   16.50
  13  -6   1  140.39   14.50
 -13  -6  -1  169.78   13.00
 -13  -6  -1  215.88   21.30
  13  -6   1  160.68   19.80
  13   6   1  186.78   11.40
 -13   6  -1  177.68   12.30
 -13   6  -1  173.88   16.20
  14  -6   1   19.50    9.60
 -14  -6  -1   27.60   11.00
 -14  -6  -1   46.80    8.70
  14  -6   1   25.10    8.70
  14   6   1   29.00    6.40
 -14   6  -1   41.40   10.60
 -14   6  -1   26.90    7.20
  15  -6   1   -0.20    7.40
 -15  -6  -1  -11.50    9.20
 -15  -6  -1    5.40    7.10
  15  -6   1    9.20    9.20
 -15   6  -1   -1.00    5.40
  15   6   1    2.30    5.30
 -15   6  -1   -8.80    8.30
 -16  -6  -1    9.80    7.70
  16  -6   1   -1.60    9.00
  16  -6   1    3.60    8.20
 -16  -6  -1   -0.20   11.70
 -16   6  -1   -6.90    9.30
  16   6   1   -3.50    5.50
 -16   6  -1    2.80    5.50
 -17  -6  -1   52.79   14.60
 -17  -6  -1   56.19   10.90
  17  -6   1   46.10   12.90
  17  -6   1   48.20   10.80
 -17   6  -1   37.90    6.80
 -17   6  -1   42.80   13.40
  17   6   1   38.30    8.10
  18  -6   1   30.10   12.30
  18  -6   1   12.80    9.10
 -18  -6  -1   18.30   13.90
 -18  -6  -1   16.80    9.20
 -18   6  -1   15.60   10.90
 -18   6  -1    4.20    4.90
  18   6   1   10.50    7.00
  19  -6   1   50.49   14.20
 -19  -6  -1   51.69   11.90
  19  -6   1   39.60   11.40
 -19  -6  -1   31.70   14.80
  19   6   1   26.10    8.50
 -19   6  -1   37.80   13.50
 -20  -6  -1    9.10    9.40
  20  -6   1    7.80    9.50
  20  -6   1   11.90   12.80
 -20  -6  -1    3.10   13.40
  20   6   1   -0.40    6.60
 -20   6  -1  -10.30   11.50
  21  -6   1   14.30   13.40
 -21  -6  -1   -1.20   14.80
  21  -6   1    1.80    9.10
  21   6   1    4.90    8.70
 -21   6  -1    2.20   12.00
  21  -7  -1    9.20    9.10
 -21  -7   1    0.40    8.20
 -21  -7   1   -8.60   13.90
  21  -7  -1   -1.70   13.10
 -21   7   1   15.60   14.20
 -20  -7   1   85.09   17.70
  20  -7  -1   69.59   13.10
 -20  -7   1   89.39   14.20
  20  -7  -1   68.29   16.50
  20   7  -1  111.89   12.40
 -20   7   1   67.69   15.40
  19  -7  -1   -1.60    8.10
 -19  -7   1  -11.60    7.50
  19  -7  -1  -15.50   10.80
 -19  -7   1    4.70   13.10
  19   7  -1    2.50    6.10
 -19   7   1    9.80   11.40
  18  -7  -1    0.70    8.10
 -18  -7   1   19.70   14.30
 -18  -7   1   12.20    9.00
  18  -7  -1  -15.00   10.50
 -18   7   1   -5.00   10.10
  18   7  -1   -2.80    5.80
 -18   7   1    6.60    4.80
 -17  -7   1    2.00   11.80
  17  -7  -1    4.50   10.70
  17  -7  -1   12.20    8.70
 -17  -7   1    2.20    7.50
 -17   7   1   -2.00   10.30
 -17   7   1    0.90    5.20
  17   7  -1   -3.00    5.50
  16  -7  -1  102.49   13.10
 -16  -7   1   75.09   14.50
  16  -7  -1  102.69   15.90
 -16   7   1  101.89   15.70
 -16   7   1  106.09    9.90
  16   7  -1  115.59   10.20
  15  -7  -1  127.49   16.20
  15  -7  -1  169.08   15.60
 -15  -7   1  128.09   17.70
 -15  -7   1  162.58   14.20
  15   7  -1  170.18   11.30
 -15   7   1  154.78   11.70
 -15   7   1  137.89   15.80
  14  -7  -1   11.50    9.10
 -14  -7   1    1.20    5.80
  14  -7  -1    4.50    6.90
 -14  -7   1   -2.00   10.50
 -14   7   1    1.10    8.80
  14   7  -1    7.10    5.00
 -14   7   1   10.20    5.80
  13  -7  -1   62.69   12.30
  13  -7  -1   51.69   10.00
 -13  -7   1   68.89    9.00
 -13  -7   1   81.39   14.30
  13   7  -1   61.89    7.20
 -13   7   1   64.99   11.40
  12  -7  -1    6.70    8.00
  12  -7  -1   15.70    7.20
 -12  -7   1    1.50    8.70
 -12  -7   1   -4.00    4.80
 -12   7   1   -1.60    7.90
 -12   7   1    3.80    5.40
  12   7  -1    3.50    3.10
  12   7  -1    6.60    4.30
 -11  -7   1   29.90   10.10
  11  -7  -1   32.20    8.20
  11  -7  -1   30.60    8.80
 -11  -7   1   38.00    6.40
 -11   7   1   48.10   10.00
 -11   7   1   32.70    7.10
  11   7  -1   45.10    6.70
  11   7  -1   45.10    6.20
 -10  -7   1  146.19    9.80
  10  -7  -1  154.08   14.60
 -10  -7   1  153.98   15.50
  10  -7  -1  121.29   11.70
  10   7  -1  155.28    8.70
  10   7  -1  134.29    9.10
 -10   7   1  143.49   10.80
 -10   7   1  154.08   13.60
 -10   7   1  150.68   11.30
   9  -7  -1    2.90    6.70
   9  -7  -1    2.50    5.50
  -9  -7   1   -7.20    7.90
  -9  -7   1    4.90    4.00
  -9   7   1   -4.90    5.50
  -9   7   1   -0.90    4.70
  -9   7   1   -0.80    4.80
   9   7  -1    0.00    3.60
   9   7  -1   -1.80    3.60
   9   7  -1    6.20    3.80
  -8  -7   1   70.39    6.40
   8  -7  -1   81.69   10.50
  -8  -7   1   56.39   10.60
   8  -7  -1   76.89    9.00
   8   7  -1   68.19    6.40
   8   7  -1   84.69    7.50
  -8   7   1   61.19    7.90
   8   7  -1   74.49    6.80
  -8   7   1   58.59    8.30
  -8   7   1   79.09    8.50
   7  -7  -1    3.40    5.80
  -7  -7   1    7.20    3.50
   7  -7  -1    5.50    4.90
  -7  -7   1   -0.80    7.70
  -7  -7   1    0.90    2.90
  -7   7   1    6.10    4.40
  -7   7   1    6.60    4.90
   7   7  -1    2.60    3.50
  -7   7   1    2.70    4.80
   7   7  -1    3.10    3.80
   7   7  -1    4.20    2.80
  -6  -7   1  129.09    8.10
  -6  -7   1  153.38   14.00
   6  -7  -1  139.09   10.30
   6  -7  -1  148.39   11.70
   6   7  -1  128.39    6.40
   6   7  -1  141.99    8.50
   6   7  -1  140.19    8.90
  -6   7   1  140.89   10.20
  -6   7   1  123.89    9.70
  -6   7   1  133.99    9.90
   6   7  -1  117.19   10.60
   5  -7  -1  144.19   11.70
   5  -7  -1  167.58   10.80
  -5  -7   1  171.18   13.60
  -5  -7   1  137.09    8.70
  -5   7   1  163.38   10.40
   5   7  -1  155.98    9.60
   5   7  -1  173.48   10.40
  -5   7   1  179.38   10.70
  -5   7   1  182.28   10.30
   5   7  -1  159.68    9.00
  -4  -7   1   22.30    4.30
  -4  -7   1   20.00    6.70
   4  -7  -1   26.10    6.20
   4   7  -1   26.70    5.10
  -4   7   1   29.50    4.90
  -4   7   1   34.80    6.00
   4   7  -1   27.70    5.50
  -4   7   1   28.90    9.10
  -4   7   1   30.40    5.90
   4   7  -1   23.00    4.60
   3  -7  -1   36.90    6.40
  -3  -7   1   47.40    7.70
  -3  -7   1   62.09    6.50
  -3   7   1   39.30    5.80
   3   7  -1   46.90    5.40
  -3   7   1   53.19    6.50
  -3   7   1   69.39    7.40
  -3   7   1   48.90    5.30
   3   7  -1   60.69    7.40
   3   7  -1   53.19    6.60
  -2  -7   1  306.87   13.60
   2  -7  -1  285.07   14.40
  -2  -7   1  305.67   15.60
  -2  -7   1  304.97   13.00
  -2  -7   1  300.27    9.70
   2  -7  -1  304.27   12.70
  -2   7   1  276.87   13.30
  -2   7   1  295.27   13.30
  -2   7   1  321.97   13.90
   2   7  -1  289.27   13.00
   2   7  -1  314.97   13.00
   2   7  -1  308.27   13.50
  -2   7   1  273.27   14.20
   2   7  -1  299.17   12.70
  -2   7   1  317.37   11.40
   1  -7  -1  142.09    9.90
   1  -7  -1  120.99    7.40
  -1  -7   1  114.79    8.00
  -1  -7   1  112.29    8.80
  -1  -7   1  117.19    5.70
   1  -7  -1  114.29    7.90
  -1   7   1  117.29    8.50
   1   7  -1  135.89    9.00
  -1   7   1  140.19    9.10
   1   7  -1  123.49    4.60
  -1   7   1  121.89    6.00
  -1   7   1  112.49    8.70
  -1   7   1  114.69    7.90
   1   7  -1  113.19    8.00
   1   7  -1  119.49    7.90
   1   7  -1  101.09    7.80
   0  -7   1   41.00    5.40
   0  -7  -1   49.40    5.90
   0  -7  -1   42.20    6.50
   0  -7  -1   45.10    4.60
   0  -7   1   42.10    4.00
   0  -7   1   45.60    6.20
   0   7  -1   48.50    6.10
   0   7  -1   41.70    3.70
   0   7   1   59.19    7.00
   0   7   1   41.50    5.30
   0   7  -1   33.30    5.20
   0   7   1   33.80    3.10
   0   7  -1   32.50    4.90
   0   7   1   31.30    5.20
   0   7  -1   44.10    6.60
   0   7   1   38.60    5.70
  -1  -7  -1    0.10    2.60
   1  -7   1   -0.70    2.90
  -1  -7  -1    1.10    2.80
  -1  -7  -1    1.20    4.30
   1  -7   1   -4.20    3.70
  -1   7  -1   -1.10    3.50
   1   7   1    3.10    3.50
  -1   7  -1   -0.40    3.10
  -1   7  -1    2.10    3.80
   1   7   1   -0.60    3.60
  -1   7  -1    0.80    2.40
   1   7   1   -3.50    3.40
   1   7   1   -7.10    3.50
  -1   7  -1    1.70    3.20
  -2  -7  -1   16.10    3.90
  -2  -7  -1   16.70    6.50
   2  -7   1   34.00    6.20
  -2  -7  -1   24.50    3.60
  -2  -7  -1   27.40    6.10
   2   7   1   16.80    5.20
  -2   7  -1   19.20    4.80
  -2   7  -1   24.60    4.30
   2   7   1   21.80    4.70
   2   7   1   14.20    4.20
  -2   7  -1   27.40    5.50
  -2   7  -1   36.00    5.40
  -3  -7  -1  530.55   21.90
  -3  -7  -1  453.25   17.60
   3  -7   1  465.75   19.20
  -3  -7  -1  515.95   16.20
   3  -7   1  522.25   19.30
  -3   7  -1  480.15   18.50
  -3   7  -1  504.25   19.00
   3   7   1  493.25   16.70
   3   7   1  517.15   18.60
  -3   7  -1  516.35   19.30
   3   7   1  495.85   18.20
  -3   7  -1  485.25   17.30
   3   7   1  485.65   19.20
   4  -7   1  159.88   10.30
  -4  -7  -1  164.38    9.10
  -4  -7  -1  175.58    8.10
   4  -7   1  185.68   11.60
  -4  -7  -1  177.28   13.60
  -4   7  -1  161.18    9.50
   4   7   1  159.38    9.60
   4   7   1  174.98    8.40
  -4   7  -1  170.98   10.40
  -4   7  -1  148.59   10.40
   4   7   1  175.28    9.50
   4   7   1  153.88   10.60
  -4   7  -1  164.98    9.80
   5  -7   1    4.50    4.30
  -5  -7  -1    9.50    3.30
   5  -7   1   15.40    5.70
  -5  -7  -1    5.30    7.00
   5   7   1    8.20    3.80
  -5   7  -1    5.40    4.40
  -5   7  -1   11.70    5.00
   5   7   1    8.70    4.20
  -5   7  -1    5.80    4.40
   5   7   1    3.00    2.80
  -6  -7  -1   12.40    8.00
  -6  -7  -1   11.00    2.10
   6  -7   1    0.70    4.70
   6  -7   1    5.60    5.20
  -6  -7  -1    9.20    3.70
  -6   7  -1    8.80    4.90
   6   7   1    9.20    4.30
   6   7   1    3.40    3.10
  -6   7  -1    5.10    4.70
   6   7   1    3.20    3.60
  -6   7  -1    7.30    4.60
   7  -7   1   45.40    7.60
   7  -7   1   56.69    8.90
  -7  -7  -1   48.80   10.00
  -7  -7  -1   37.90    5.00
  -7  -7  -1   51.49    4.40
   7   7   1   48.10    5.50
  -7   7  -1   37.40    6.70
  -7   7  -1   35.80    6.90
  -7   7  -1   40.60    6.20
   7   7   1   50.89    6.30
   7   7   1   40.50    5.50
  -8  -7  -1    1.60    3.10
  -8  -7  -1   11.20    8.80
  -8  -7  -1   -2.40    3.10
   8  -7   1   11.50    6.00
   8  -7   1   -5.40    5.50
  -8   7  -1    0.10    5.30
   8   7   1    2.40    3.70
   8   7   1    3.20    3.50
   8   7   1    3.90    4.30
  -8   7  -1    0.70    4.90
  -8   7  -1    2.50    4.50
   9  -7   1   32.40    8.60
  -9  -7  -1   31.10    4.60
   9  -7   1   28.50    7.50
  -9  -7  -1   29.00    9.30
  -9  -7  -1   47.80    5.60
   9   7   1   34.90    4.90
  -9   7  -1   37.00    6.30
  -9   7  -1   18.60    7.00
  -9   7  -1   24.90    6.50
   9   7   1   31.80    5.60
   9   7   1   27.40    5.70
  10  -7   1  200.98   14.40
  10  -7   1  208.18   15.90
 -10  -7  -1  244.98   11.80
 -10  -7  -1  235.28   21.70
  10   7   1  186.58   11.80
 -10   7  -1  181.58   14.80
 -10   7  -1  216.78   12.50
  10   7   1  221.68   11.70
 -10   7  -1  214.38   13.30
  10   7   1  216.58    9.90
  11  -7   1   91.99   11.90
 -11  -7  -1   99.99    9.30
  11  -7   1  116.79   12.00
 -11  -7  -1  114.49   15.00
  11   7   1  107.69    6.70
 -11   7  -1   69.89   13.60
 -11   7  -1  115.39   10.90
 -11   7  -1  115.39   10.20
  11   7   1  100.99    8.90
  12  -7   1    0.70    7.80
 -12  -7  -1    0.10    8.60
 -12  -7  -1   -3.70    4.90
  12  -7   1    3.90    6.50
 -12   7  -1    4.00    4.80
  12   7   1    6.50    4.60
 -12   7  -1    2.20    5.50
 -12   7  -1    0.60    6.80
 -13  -7  -1   16.90   10.30
  13  -7   1    8.60    9.20
 -13  -7  -1    7.50    5.80
  13  -7   1    2.90    7.00
 -13   7  -1   12.10    6.30
  13   7   1    1.90    5.00
 -13   7  -1   -0.50    7.60
 -14  -7  -1    5.80    6.30
 -14  -7  -1    4.00   11.30
  14  -7   1    7.10    9.10
  14  -7   1   12.20    8.00
 -14   7  -1    5.00    6.00
  14   7   1    3.80    5.50
 -14   7  -1    6.40    8.90
 -15  -7  -1   42.60    9.00
  15  -7   1   51.89   10.70
  15  -7   1   42.70   11.60
 -15  -7  -1   35.40   13.90
 -15   7  -1   37.40    7.80
 -15   7  -1   41.80   12.70
  15   7   1   33.30    7.20
  16  -7   1   83.09   14.20
 -16  -7  -1   95.69   12.30
 -16  -7  -1  110.89   18.20
  16  -7   1   85.99   12.80
 -16   7  -1   80.09    9.70
 -16   7  -1   57.49   13.10
  16   7   1   91.29   10.20
  17  -7   1   19.80    9.70
 -17  -7  -1   41.90   15.20
 -17  -7  -1   68.29   11.50
  17  -7   1   25.20   11.60
  17   7   1   39.90    8.30
 -17   7  -1   35.60    7.40
 -17   7  -1   12.20   10.90
  18  -7   1   35.40   14.90
 -18  -7  -1   24.20    9.60
  18  -7   1   31.00   10.60
  18   7   1   44.10    8.70
 -18   7  -1   32.90    6.90
 -19  -7  -1   25.90    9.90
 -19  -7  -1   15.70   14.70
  19  -7   1   39.70   12.00
  19  -7   1   40.50   14.10
 -19   7  -1   40.10    6.10
 -19   7  -1   23.50   13.30
  19   7   1   36.20    8.90
  20  -7   1    7.40   12.20
  20  -7   1    3.80    9.40
 -20  -7  -1   12.70   14.40
 -20  -7  -1   -4.70    8.00
 -20   7  -1   10.30   12.90
  20   7   1   -2.40    7.10
 -20  -8   1   11.10   15.30
 -20  -8   1   21.10    9.20
  20  -8  -1   15.90   13.50
  20  -8  -1   21.00   10.20
 -20   8   1   22.20   13.80
 -19  -8   1   -2.50   13.60
  19  -8  -1   10.30    9.00
  19  -8  -1   10.60   12.70
 -19  -8   1   12.90    8.70
  19   8  -1   11.60    7.00
 -19   8   1   11.30   12.10
 -19   8   1   14.30    5.00
  18  -8  -1  254.87   20.40
 -18  -8   1  232.68   24.90
  18  -8  -1  281.77   27.30
 -18  -8   1  264.67   18.80
  18   8  -1  227.68   15.10
 -18   8   1  229.28   27.80
 -18   8   1  254.37   13.80
  17  -8  -1  206.78   18.00
  17  -8  -1  188.48   20.80
 -17  -8   1  204.38   23.30
 -17  -8   1  191.88   16.20
 -17   8   1  210.18   22.10
  17   8  -1  191.08   13.50
 -17   8   1  193.28   13.00
  16  -8  -1   47.90   10.90
  16  -8  -1   16.60   11.90
 -16  -8   1   22.00    8.20
 -16  -8   1   22.30   12.90
 -16   8   1   45.70    7.90
 -16   8   1   36.50   11.90
  16   8  -1   47.30    7.70
 -15  -8   1   17.70   12.30
  15  -8  -1   22.80   11.50
 -15  -8   1   20.50    7.60
  15  -8  -1   34.20    9.80
 -15   8   1   26.30    7.40
 -15   8   1    8.10   10.30
  15   8  -1   19.90    6.40
 -14  -8   1   -1.60    5.90
  14  -8  -1   -1.90    7.50
 -14  -8   1    0.70   10.70
  14  -8  -1    1.20    8.50
 -14   8   1   -7.90    5.40
  14   8  -1    4.30    5.30
 -14   8   1   -1.20    8.20
 -13  -8   1  544.45   30.10
 -13  -8   1  560.34   22.30
  13  -8  -1  571.84   26.10
  13  -8  -1  576.24   28.70
  13   8  -1  570.44   21.40
 -13   8   1  561.34   28.00
  13   8  -1  536.45   18.40
 -13   8   1  535.75   23.10
 -12  -8   1   -0.40    4.70
 -12  -8   1    0.60    9.60
  12  -8  -1   -8.00    5.70
  12  -8  -1   -3.40    7.50
 -12   8   1   -6.10    5.30
 -12   8   1    2.70    7.50
  12   8  -1    3.30    3.40
  12   8  -1    1.20    4.50
  11  -8  -1    2.20    7.90
 -11  -8   1    3.80    4.60
  11  -8  -1   -0.70    7.10
 -11  -8   1  -10.70    8.70
 -11   8   1    4.50    7.10
 -11   8   1    3.00    5.60
 -11   8   1    9.30    6.20
  11   8  -1    4.00    3.90
  11   8  -1    7.00    4.60
  11   8  -1    1.90    4.50
  10  -8  -1   57.59    9.30
 -10  -8   1   78.29    7.10
  10  -8  -1   60.99   17.60
 -10  -8   1   80.89   13.50
  10   8  -1   60.19    6.50
  10   8  -1   64.39    7.30
 -10   8   1   82.69   11.00
 -10   8   1   56.59    8.10
  10   8  -1   72.19    7.10
 -10   8   1   59.69    8.70
  -9  -8   1   39.50   11.40
  -9  -8   1   34.90    4.90
   9  -8  -1   34.70    8.30
   9  -8  -1   40.90    8.60
   9   8  -1   28.40    5.50
   9   8  -1   23.30    5.50
  -9   8   1   20.30    6.80
   9   8  -1   30.60    4.70
  -9   8   1   23.60    7.40
  -9   8   1   35.60    7.10
   8  -8  -1  383.46   20.40
   8  -8  -1  398.86   19.10
  -8  -8   1  365.06   22.00
  -8   8   1  388.86   18.00
  -8   8   1  396.06   19.10
  -8   8   1  418.46   18.30
   8   8  -1  393.36   14.20
   8   8  -1  384.46   16.00
   8   8  -1  422.16   16.70
   7  -8  -1 1054.99   37.90
  -7  -8   1 1095.29   39.60
   7  -8  -1 1107.59   36.70
  -7   8   1 1031.20   35.40
   7   8  -1 1067.99   34.20
  -7   8   1 1099.09   35.80
  -7   8   1 1057.39   35.70
   7   8  -1 1074.69   33.60
  -6  -8   1   23.30    9.20
   6  -8  -1   15.60    6.60
   6  -8  -1   20.00    5.90
  -6   8   1    9.60    5.30
  -6   8   1   11.00    5.40
   6   8  -1   19.10    5.50
   6   8  -1   21.00    2.90
   6   8  -1   24.60    5.10
  -6   8   1   15.80    5.90
  -5  -8   1    8.30    7.70
   5  -8  -1    3.20    5.60
   5   8  -1    0.20    4.40
   5   8  -1   -1.90    3.80
  -5   8   1    4.20    4.50
  -5   8   1   -1.00    4.60
  -5   8   1   -7.50    4.20
   4  -8  -1  595.04   23.80
  -4  -8   1  580.64   25.40
   4   8  -1  641.44   22.30
  -4   8   1  613.84   22.60
   4   8  -1  583.44   21.20
   4   8  -1  562.74   22.00
  -4   8   1  612.74   22.90
  -4   8   1  592.94   20.90
  -3  -8   1   22.90    8.10
   3  -8  -1   19.10    6.70
  -3   8   1   18.30    5.00
  -3   8   1   18.70    6.20
   3   8  -1   18.20    5.20
  -3   8   1   27.80    4.60
   3   8  -1   26.50    5.20
   3   8  -1   20.40    5.40
   2  -8  -1  100.49    7.90
   2  -8  -1  103.49    9.80
  -2  -8   1  105.59    5.10
  -2  -8   1  130.69   12.50
  -2  -8   1  111.29    9.60
   2   8  -1   96.89    8.40
  -2   8   1   89.69    6.40
  -2   8   1  100.79    8.90
   2   8  -1  101.19    8.50
   2   8  -1  116.89    9.30
  -2   8   1  105.09    9.10
  -1  -8   1  256.57   13.20
  -1  -8   1  246.38    9.00
   1  -8  -1  232.38   13.70
   1  -8  -1  232.78   10.80
  -1   8   1  230.18    8.90
   1   8  -1  220.98   11.80
   1   8  -1  237.48    7.50
   1   8  -1  237.38   12.70
  -1   8   1  223.88   12.40
   1   8  -1  246.98   12.10
  -1   8   1  253.47   12.60
   0  -8   1  462.35   15.10
   0  -8  -1  438.46   19.00
   0  -8   1  454.25   18.50
   0   8  -1  451.75   14.00
   0   8  -1  464.05   17.90
   0   8   1  430.46   17.80
   0   8   1  475.75   18.60
   0   8   1  456.35   13.30
   0   8   1  412.76   18.10
   0   8  -1  455.35   18.50
   0   8  -1  431.86   17.70
  -1  -8  -1  289.17   11.10
   1  -8   1  297.57   14.50
  -1  -8  -1  294.87   14.70
  -1   8  -1  284.27   13.50
   1   8   1  272.07   13.20
  -1   8  -1  257.27   10.30
   1   8   1  271.47   13.70
  -1   8  -1  268.67   13.90
  -1   8  -1  287.67   13.30
   1   8   1  262.27   14.60
  -2  -8  -1    9.90    3.30
   2  -8   1   13.70    5.80
  -2  -8  -1    4.30    6.40
  -2  -8  -1    6.10    5.30
   2   8   1    8.80    4.60
   2   8   1    7.50    4.60
  -2   8  -1   12.90    4.50
  -2   8  -1    9.00    3.30
  -2   8  -1   15.70    5.20
  -2   8  -1    7.10    4.90
  -3  -8  -1    1.00    6.10
  -3  -8  -1    0.40    2.80
   3  -8   1    1.70    5.20
  -3   8  -1   -0.80    4.40
   3   8   1   -0.40    4.20
  -3   8  -1   -2.90    4.40
  -3   8  -1   -0.80    3.20
   3   8   1   -0.40    4.10
   4  -8   1   32.40    7.10
  -4  -8  -1   33.50    8.20
   4  -8   1   28.50    6.00
  -4  -8  -1   27.40    3.90
   4   8   1   33.00    3.90
   4   8   1   30.90    5.50
   4   8   1   20.80    5.30
  -4   8  -1   26.60    6.30
  -4   8  -1   28.60    5.20
  -4   8  -1   22.40    5.70
  -5  -8  -1    2.00    7.60
   5  -8   1   -4.40    5.00
   5  -8   1   11.00    5.50
   5   8   1    9.80    4.50
  -5   8  -1    9.80    4.70
   5   8   1    0.70    2.60
  -5   8  -1   -4.30    4.30
  -5   8  -1   -5.80    4.30
   5   8   1   -0.40    3.90
  -6  -8  -1  130.89   13.90
   6  -8   1  120.09   10.80
   6  -8   1  113.49   11.20
  -6   8  -1  141.59   10.70
   6   8   1  119.69    9.10
   6   8   1  106.49    9.00
  -6   8  -1  107.49   10.10
  -6   8  -1  131.59   10.50
   6   8   1  110.19    7.10
   7  -8   1  317.97   16.60
  -7  -8  -1  332.07   20.40
   7  -8   1  289.07   17.10
   7   8   1  317.87   14.40
   7   8   1  281.37   12.40
  -7   8  -1  336.27   16.50
  -7   8  -1  329.67   15.90
  -7   8  -1  315.67   15.90
   7   8   1  315.37   14.10
  -8  -8  -1  715.93   21.10
   8  -8   1  681.33   28.30
   8  -8   1  707.03   27.60
  -8  -8  -1  686.53   23.80
  -8  -8  -1  721.63   31.10
   8   8   1  718.33   24.20
   8   8   1  682.83   23.50
  -8   8  -1  716.33   27.50
  -8   8  -1  701.43   26.20
   8   8   1  717.53   24.90
  -8   8  -1  775.62   27.20
  -9  -8  -1   26.50    4.70
   9  -8   1   19.90    7.60
   9  -8   1   15.20    7.70
  -9  -8  -1   24.70    4.30
  -9   8  -1   37.90    8.10
  -9   8  -1   25.00    6.50
   9   8   1   27.80    6.00
  -9   8  -1   21.20    7.40
   9   8   1   19.50    4.80
 -10  -8  -1   25.10    9.60
 -10  -8  -1   16.10    4.40
  10   8   1   14.40    4.50
  10   8   1   20.00    5.60
 -10   8  -1    9.90    7.70
  10   8   1    9.70    5.10
 -10   8  -1   17.10    6.10
 -10   8  -1   16.20    6.90
 -11  -8  -1   12.60   10.40
  11  -8   1    1.20    7.30
  11  -8   1    0.60    6.40
 -11  -8  -1   -5.00    3.90
 -11   8  -1   -4.90    6.60
  11   8   1    3.30    3.60
 -11   8  -1    1.80    6.40
 -11   8  -1   -6.10    4.70
  11   8   1   -4.70    4.40
 -12  -8  -1   20.30   11.30
  12  -8   1   18.30    8.80
 -12  -8  -1    5.00    4.90
  12  -8   1    1.00    6.90
 -12   8  -1    6.90    5.80
 -12   8  -1    6.80    6.20
 -12   8  -1    2.20    7.70
  12   8   1    5.90    5.20
  13  -8   1    3.50    7.60
  13  -8   1   14.10    9.40
 -13  -8  -1   14.60    5.90
 -13  -8  -1   16.70   11.40
 -13   8  -1    2.90    6.60
  13   8   1   -0.10    5.40
 -13   8  -1    2.80    8.50
 -14  -8  -1   27.50   12.20
  14  -8   1    7.30    8.00
 -14  -8  -1    9.10    6.30
  14  -8   1    3.70    9.80
 -14   8  -1    6.20    7.20
 -14   8  -1   11.50    9.80
  14   8   1   22.90    6.90
 -15  -8  -1   -4.90    6.00
 -15  -8  -1   15.40   13.10
  15  -8   1   -6.60    9.60
  15  -8   1   20.30    9.70
  15   8   1    0.40    5.80
 -15   8  -1   -4.10    9.10
 -15   8  -1   -1.90    6.00
 -16  -8  -1  149.59   13.80
  16  -8   1  137.39   15.80
 -16  -8  -1  134.39   19.80
  16  -8   1  145.29   18.70
  16   8   1  135.59   12.30
 -16   8  -1  156.88   13.20
 -16   8  -1  152.28   18.10
 -17  -8  -1   -1.30    6.60
  17  -8   1    5.30   11.30
 -17  -8  -1    0.30   12.50
  17  -8   1    2.40    8.60
 -17   8  -1   -0.50    5.80
  17   8   1    9.80    7.60
 -17   8  -1   -0.50   10.00
 -18  -8  -1   40.40    9.80
 -18  -8  -1   42.60   15.90
  18  -8   1   33.60   14.50
  18   8   1   46.30    9.30
 -18   8  -1   45.20    7.80
 -18   8  -1   50.69   14.90
 -19  -8  -1   21.40   15.70
  19  -8   1   21.10   10.50
  19  -8   1   16.10   13.60
 -19  -8  -1    7.90    8.40
  19   8   1   -2.90    6.50
 -19   8  -1   21.10    6.10
 -19   8  -1   21.00   12.40
  20  -8   1   -1.30   12.50
 -20  -8  -1    2.80   15.10
 -20  -8  -1    8.80    8.10
  20  -8   1   18.20   10.30
 -20   8  -1   31.20    6.30
 -20   8  -1   -3.90   12.40
  20   8   1    1.20    7.80
 -20  -9   1   11.70   14.40
 -20  -9   1   12.20   10.50
  20  -9  -1   26.30   14.80
  20  -9  -1    6.80   10.20
 -20   9   1   34.80   14.20
  19  -9  -1   18.30   12.60
  19  -9  -1    6.90    9.30
 -19  -9   1   13.60   15.20
 -19  -9   1  -10.30    7.70
 -19   9   1   13.40    5.70
  19   9  -1   25.00    8.80
 -18  -9   1   66.39   11.00
 -18  -9   1   57.09   16.30
  18  -9  -1   57.99   12.60
  18  -9  -1   44.80   15.00
 -18   9   1   69.99    9.00
  18   9  -1   88.29   10.20
 -18   9   1   59.29   14.60
  17  -9  -1   88.09   14.30
 -17  -9   1   71.19   11.60
 -17  -9   1   60.09   27.70
  17  -9  -1   39.10   15.40
  17   9  -1   69.39    9.30
 -17   9   1   91.39   10.00
 -17   9   1   62.19   14.40
 -16  -9   1   10.80   12.90
 -16  -9   1    2.50    6.80
  16  -9  -1   23.90   10.10
  16  -9  -1   10.90   10.90
  16   9  -1   -2.20    5.60
 -16   9   1   18.10   12.40
 -16   9   1   29.80    7.60
  15  -9  -1   -3.60    9.70
 -15  -9   1   -4.70    5.50
  15  -9  -1   -3.60    8.10
 -15  -9   1   -2.30   11.60
 -15   9   1    0.10    6.30
  15   9  -1    4.40    6.00
 -15   9   1   -1.20    9.20
 -14  -9   1   16.30   12.00
  14  -9  -1   34.50   11.60
 -14  -9   1   22.70    6.80
  14  -9  -1   42.30   10.90
 -14   9   1   43.80    8.70
  14   9  -1   31.70    6.80
 -14   9   1   25.20   11.00
  13  -9  -1   64.49   10.80
  13  -9  -1   36.40   10.80
 -13  -9   1   36.50   13.00
 -13  -9   1   63.39    7.70
 -13   9   1   57.99   12.20
  13   9  -1   59.29    6.40
  13   9  -1   49.60    7.40
 -13   9   1   45.20    8.70
  12  -9  -1    3.50    7.10
 -12  -9   1    3.40    4.60
 -12  -9   1    8.00   11.40
  12  -9  -1   15.00    8.90
  12   9  -1    4.50    4.30
  12   9  -1   -5.00    4.10
 -12   9   1    3.10    6.40
 -12   9   1   -4.40    7.80
  12   9  -1    1.90    4.80
  11  -9  -1    2.00    6.40
  11  -9  -1   -1.50    7.80
 -11  -9   1   -6.60    9.80
 -11   9   1    5.80    6.90
 -11   9   1    5.60    7.60
  11   9  -1    3.30    4.40
  11   9  -1    5.20    5.10
 -11   9   1    4.80    6.30
  10  -9  -1    6.90    7.00
 -10  -9   1   -0.20    9.00
  10  -9  -1    3.90    7.90
  10   9  -1   12.60    5.10
 -10   9   1    9.70    6.40
 -10   9   1    7.80    6.00
  10   9  -1    6.20    4.50
 -10   9   1    9.30    7.70
  10   9  -1    1.80    3.40
   9  -9  -1    6.30    8.50
   9  -9  -1   -3.60    5.60
  -9  -9   1    5.20    8.90
  -9   9   1    0.50    6.60
  -9   9   1   -5.50    5.10
   9   9  -1    1.40    4.40
   9   9  -1    8.30    5.10
   9   9  -1   -4.80    2.80
  -9   9   1    2.50    5.50
   8  -9  -1    9.90    8.10
   8  -9  -1   11.60    6.90
   8   9  -1   12.20    5.30
  -8   9   1    5.60    6.20
  -8   9   1    7.70    6.80
  -8   9   1    6.90    5.60
   8   9  -1   10.70    5.30
   7  -9  -1   52.39    9.60
   7  -9  -1   51.09    8.90
  -7  -9   1   59.79   11.60
  -7   9   1   43.80    7.80
  -7   9   1   42.40    8.00
  -7   9   1   61.79    9.00
   7   9  -1   43.10    6.70
   7   9  -1   54.99    7.60
   6  -9  -1  409.36   20.50
  -6  -9   1  348.67   21.60
  -6   9   1  407.86   17.70
   6   9  -1  384.36   16.60
   6   9  -1  388.66   17.20
  -6   9   1  369.26   18.30
  -6   9   1  402.46   18.40
  -5  -9   1   53.59   11.10
   5  -9  -1   59.89    9.30
   5   9  -1   73.79    7.80
  -5   9   1   74.99    8.80
  -5   9   1   59.09    8.50
   5   9  -1   56.09    7.80
  -5   9   1   45.40    6.90
  -4  -9   1  255.47   17.40
   4  -9  -1  239.78   15.70
   4   9  -1  217.48   12.20
  -4   9   1  220.38   11.60
  -4   9   1  237.78   13.70
   4   9  -1  228.58   13.30
  -4   9   1  215.38   13.70
   3  -9  -1   82.29   10.40
   3  -9  -1   84.89    8.00
  -3  -9   1  111.89   13.60
  -3   9   1   59.69    7.90
   3   9  -1   76.59    8.60
  -3   9   1   81.19    7.10
   3   9  -1   56.49    7.30
  -3   9   1   63.39    8.00
   2  -9  -1   90.49    9.80
  -2  -9   1   77.29   10.60
  -2  -9   1   91.79    5.10
   2  -9  -1  109.29    8.60
   2   9  -1   83.69    9.00
  -2   9   1   88.99    8.20
   2   9  -1  106.59    9.60
  -2   9   1   81.59    8.70
  -2   9   1  119.79   10.60
  -1  -9   1   59.69    8.00
   1  -9  -1   72.49    6.70
  -1  -9   1   63.49    5.00
   1  -9  -1   74.19    9.70
  -1   9   1   67.19    8.20
   1   9  -1   61.69    8.00
   1   9  -1   61.19    7.90
  -1   9   1   61.99    7.90
  -1   9   1   61.19    4.90
   0  -9  -1  109.79    7.60
   0  -9   1  122.69   10.90
   0  -9   1  109.29    6.80
   0  -9  -1  124.09   11.40
   0   9  -1  107.99    5.50
   0   9  -1  108.49   10.10
   0   9   1  115.89    9.90
   0   9  -1  103.09    9.60
   0   9   1  111.99   10.20
   1  -9   1  486.25   17.40
   1  -9   1  498.45   21.00
  -1  -9  -1  480.95   21.20
  -1  -9  -1  526.75   21.60
   1   9   1  506.05   20.10
   1   9   1  506.65   20.50
  -1   9  -1  509.25   16.40
  -1   9  -1  499.25   20.70
  -1   9  -1  485.85   20.20
   2  -9   1    6.90    6.30
  -2  -9  -1    7.80    3.40
   2  -9   1    8.10    3.90
  -2  -9  -1   18.00    9.10
  -2   9  -1    2.20    5.40
  -2   9  -1    6.50    3.50
   2   9   1    3.90    5.40
   2   9   1    0.80    4.70
  -2   9  -1    4.90    5.10
  -3  -9  -1   80.19    6.10
   3  -9   1   92.39    9.70
  -3  -9  -1   66.59   11.00
  -3   9  -1   73.99    9.00
   3   9   1   72.49    8.20
   3   9   1   66.29    7.90
  -3   9  -1   65.29    7.80
  -3   9  -1   74.79    7.00
  -4  -9  -1   75.99   11.20
   4  -9   1   83.49   10.00
  -4   9  -1   73.99    8.50
   4   9   1   77.99    8.20
   4   9   1   93.99    9.10
  -4   9  -1   71.39    7.30
  -4   9  -1   69.69    8.70
   5  -9   1   79.99   10.30
   5  -9   1   69.69    9.00
  -5  -9  -1   51.59    9.90
  -5   9  -1   73.59    9.30
  -5   9  -1   58.49    7.30
   5   9   1   68.09    8.10
   5   9   1   77.29    8.20
  -5   9  -1   72.99    9.20
   6  -9   1   69.09    9.20
  -6  -9  -1   93.49   13.20
   6  -9   1   74.99   10.30
  -6   9  -1   67.59    8.90
   6   9   1   69.19    8.10
   6   9   1   72.09    5.90
   6   9   1   80.09    8.90
  -6   9  -1   65.09    7.90
  -6   9  -1   56.39    8.20
  -7  -9  -1    5.40    9.70
   7  -9   1   24.70    7.50
   7  -9   1   28.60    8.30
  -7   9  -1   17.50    6.20
  -7   9  -1   12.90    6.30
   7   9   1   13.70    3.70
  -7   9  -1   12.80    6.20
   7   9   1   29.40    6.20
   7   9   1   22.10    6.00
  -8  -9  -1    0.60    9.00
   8  -9   1   12.10    7.50
  -8   9  -1   16.90    6.50
   8   9   1   10.40    4.90
  -8   9  -1   12.50    6.00
   8   9   1   15.50    3.90
  -8   9  -1   13.90    6.70
   8   9   1    5.10    5.10
   9  -9   1    5.70    6.60
  -9  -9  -1   -1.00   10.50
   9   9   1    4.40    4.40
  -9   9  -1    0.60    5.90
   9   9   1    2.10    3.50
  -9   9  -1    4.70    6.00
   9   9   1   -4.10    4.70
  -9   9  -1    8.70    6.60
  10  -9   1   56.99    9.40
 -10  -9  -1   43.90   11.80
  10  -9   1   66.09   11.10
  10   9   1   49.60    6.60
  10   9   1   66.79    7.30
 -10   9  -1   61.59    9.00
 -10   9  -1   56.59    9.20
  10   9   1   59.39    8.10
 -10   9  -1   44.50    9.70
  11  -9   1   16.60    7.50
  11  -9   1   22.20    9.00
 -11  -9  -1   11.40    5.70
 -11  -9  -1   21.40   10.70
  11   9   1   17.50    4.90
  11   9   1    4.90    5.40
 -11   9  -1    8.50    6.90
 -11   9  -1   16.30    7.10
 -11   9  -1    9.40    7.80
  12  -9   1  331.47   19.90
 -12  -9  -1  263.97   23.40
 -12  -9  -1  297.27   13.40
  12  -9   1  311.97   21.60
  12   9   1  320.77   16.00
 -12   9  -1  291.97   17.60
 -12   9  -1  312.87   20.50
 -12   9  -1  307.87   18.40
 -13  -9  -1   10.80    5.30
  13  -9   1   19.40    8.70
  13  -9   1   19.90   10.40
 -13  -9  -1    7.20   11.90
 -13   9  -1   13.30    9.10
  13   9   1    6.20    5.80
 -14  -9  -1   88.59   16.20
 -14  -9  -1  111.89   10.30
  14  -9   1   68.29   14.30
  14  -9   1  103.39   14.10
 -14   9  -1   75.79   14.30
 -14   9  -1   89.29   11.40
  14   9   1  112.59   11.10
  15  -9   1   32.90   10.40
 -15  -9  -1    6.70    5.80
  15  -9   1   14.20   11.00
 -15  -9  -1   19.00   13.80
  15   9   1   20.10    7.30
 -15   9  -1   -3.60   10.00
 -15   9  -1   11.40    7.40
 -16  -9  -1  214.78   23.90
  16  -9   1  187.78   21.50
  16  -9   1  178.98   18.30
 -16  -9  -1  191.38   14.20
 -16   9  -1  197.48   14.90
 -16   9  -1  228.88   22.70
  16   9   1  208.88   14.80
 -17  -9  -1    0.90    8.00
  17  -9   1    5.60    9.40
 -17  -9  -1    0.20   12.90
  17   9   1   -5.30    6.30
 -17   9  -1    6.30    6.80
  18  -9   1    6.10   12.00
  18  -9   1   -1.70    9.10
 -18  -9  -1    6.90    7.20
 -18  -9  -1   -3.30   13.20
 -18   9  -1   12.70    7.00
  18   9   1   11.10    7.40
 -18   9  -1   -4.30   10.90
  19  -9   1    5.90   12.40
 -19  -9  -1    2.30    7.00
  19  -9   1   -3.90    9.60
 -19  -9  -1  -15.40   14.60
 -19   9  -1   12.90    6.00
  19   9   1    2.50    7.50
 -19   9  -1    4.50   12.10
  19 -10  -1   -5.90   11.60
  19 -10  -1   -4.00    8.90
 -19 -10   1   13.10   15.60
 -19  10   1   -6.80   12.00
 -19  10   1   10.60    6.00
 -18 -10   1   32.90   14.70
  18 -10  -1   46.10   12.30
  18 -10  -1   11.50   12.80
  18  10  -1    5.80    6.90
 -18  10   1   12.30    6.80
 -18  10   1   24.60   13.50
 -17 -10   1   18.40   14.10
  17 -10  -1   17.90   12.90
  17 -10  -1   24.20   10.90
 -17  10   1   21.40   11.60
 -17  10   1   25.10    7.90
  17  10  -1   40.30    8.50
 -16 -10   1   68.09   23.50
  16 -10  -1   38.30   13.20
  16 -10  -1   81.99   14.00
 -16  10   1   60.19   14.80
 -16  10   1   55.49    9.70
  15 -10  -1   92.09   14.00
  15 -10  -1   59.49   14.30
 -15 -10   1   78.29   16.50
 -15  10   1   49.00    9.70
 -15  10   1   51.29   13.20
  15  10  -1   72.19    9.50
 -14 -10   1    5.60   13.40
  14 -10  -1    6.60    8.40
  14 -10  -1   -9.10    9.20
 -14  10   1    3.50    8.90
 -14  10   1    2.20    7.00
  14  10  -1    5.50    5.80
  13 -10  -1    0.70   10.30
 -13 -10   1   -3.50   10.70
  13 -10  -1   -7.60    7.80
  13  10  -1   -2.00    4.40
 -13  10   1    0.50    8.90
 -13  10   1   -4.20    6.60
  13  10  -1   -6.00    5.30
 -12 -10   1  137.19   18.90
  12 -10  -1  118.49   15.60
  12 -10  -1  100.09   12.70
  12  10  -1  111.59    9.60
  12  10  -1   94.19    7.80
 -12  10   1  149.49   16.50
 -12  10   1  105.19   11.80
  12  10  -1  119.89   10.80
 -11 -10   1    7.90   11.70
  11 -10  -1   -2.40    9.40
  11 -10  -1   -7.60    6.90
 -11  10   1   -7.90    7.10
  11  10  -1   -1.80    3.10
  11  10  -1    0.40    5.20
 -11  10   1    8.90    6.80
 -11  10   1    3.90    7.20
  11  10  -1    6.50    5.10
  10 -10  -1   -1.90    6.60
  10 -10  -1    0.90    8.30
 -10 -10   1  -11.60    9.80
 -10  10   1   -3.00    6.30
 -10  10   1    4.10    6.80
  10  10  -1   -2.50    2.90
  10  10  -1    2.60    5.00
 -10  10   1    0.20    6.30
  10  10  -1    5.60    5.20
   9 -10  -1  119.49   13.10
  -9 -10   1  114.79   16.10
   9 -10  -1  133.09   14.80
   9  10  -1  120.19    6.00
  -9  10   1  118.39   12.40
   9  10  -1  130.19   10.80
   9  10  -1  143.79   10.90
  -9  10   1  142.19   13.30
  -9  10   1  126.29   12.40
  -8 -10   1    4.50    9.60
   8 -10  -1    2.90    8.00
   8  10  -1    1.30    5.20
  -8  10   1    5.40    6.20
  -8  10   1    3.60    6.20
   8  10  -1    3.90    5.20
  -8  10   1    1.30    6.30
  -7 -10   1   76.19   14.00
   7 -10  -1   64.99   10.40
   7  10  -1   66.29    8.20
   7  10  -1   94.89    9.40
  -7  10   1   67.19    9.10
  -7  10   1   50.99    8.80
   6 -10  -1   13.00    8.80
  -6 -10   1   25.90   16.20
  -6  10   1    6.60    5.40
  -6  10   1    8.70    6.20
   6  10  -1   16.20    5.80
  -6  10   1    7.10    6.70
   6  10  -1   18.70    6.50
   5 -10  -1  179.38   15.30
  -5 -10   1  142.69   14.70
  -5  10   1  165.18   12.90
   5  10  -1  164.78   11.80
  -5  10   1  168.78   11.30
   5  10  -1  178.68   12.60
  -5  10   1  180.98   13.40
   4 -10  -1  666.33   25.50
   4 -10  -1  700.23   28.50
  -4 -10   1  739.93   31.00
  -4  10   1  706.23   24.20
  -4  10   1  696.63   26.90
  -4  10   1  692.93   27.20
   4  10  -1  695.73   26.60
   4  10  -1  683.03   25.50
   3 -10  -1   31.60    8.10
  -3 -10   1   36.30   10.30
   3 -10  -1   23.80    5.70
   3  10  -1   35.90    7.10
   3  10  -1   29.50    6.90
  -3  10   1   26.50    4.90
  -3  10   1   37.50    7.40
  -3  10   1   22.40    6.70
  -2 -10   1   13.50    8.70
   2 -10  -1    8.00    4.50
   2 -10  -1    2.50    7.10
  -2 -10   1    7.80    2.40
   2  10  -1    8.30    5.60
   2  10  -1    5.90    5.60
  -2  10   1    4.80    5.60
  -2  10   1    0.40    5.10
  -1 -10   1  248.48    9.80
  -1 -10   1  269.07   15.70
   1 -10  -1  250.87   12.20
   1 -10  -1  260.37   16.20
   1  10  -1  239.18   15.00
  -1  10   1  232.18   14.20
  -1  10   1  267.77   15.30
  -1  10   1  240.98    9.30
   1  10  -1  256.27   14.10
   0 -10  -1  243.48   15.70
   0 -10   1  222.28   14.70
   0 -10  -1  245.28   11.30
   0 -10   1  243.78   10.40
   0  10  -1  233.68   13.90
   0  10  -1  241.88    8.50
   0  10   1  264.47   14.90
   0  10  -1  202.98   14.30
   0  10   1  228.18   13.80
   1 -10   1  554.14   23.50
  -1 -10  -1  578.84   19.10
   1 -10   1  555.34   19.30
  -1 -10  -1  569.74   24.00
  -1  10  -1  554.54   23.20
   1  10   1  562.24   22.50
  -1  10  -1  544.25   17.90
  -1  10  -1  555.34   22.70
   1  10   1  556.94   23.00
   2 -10   1  173.78   14.00
  -2 -10  -1  191.68   17.10
   2 -10   1  182.48   10.60
  -2 -10  -1  203.18    9.30
   2  10   1  183.78   12.30
  -2  10  -1  190.78    9.50
  -2  10  -1  198.98   13.60
  -2  10  -1  172.18   12.50
   2  10   1  175.48   12.70
   3 -10   1   90.19    8.40
  -3 -10  -1   85.49    6.40
   3 -10   1   91.39   10.90
  -3 -10  -1   83.89   13.00
  -3  10  -1   76.49    9.50
   3  10   1   74.59    8.80
  -3  10  -1   99.09   10.60
   3  10   1   74.49    9.20
  -3  10  -1   85.59    7.60
   4 -10   1   12.60    7.30
  -4 -10  -1   19.30    9.80
  -4  10  -1   12.70    4.80
   4  10   1    9.20    5.90
  -4  10  -1    7.70    6.40
   4  10   1    7.90    5.30
  -4  10  -1   13.10    6.30
   5 -10   1   97.39   11.50
  -5 -10  -1  105.69   14.60
  -5  10  -1  106.79   11.60
   5  10   1   87.79    9.60
   5  10   1   80.09    8.80
  -5  10  -1   76.59   10.00
  -5  10  -1  108.29    9.80
   6 -10   1   -7.30    6.60
  -6 -10  -1    0.20    8.60
   6  10   1   -4.40    4.90
   6  10   1   -1.30    5.10
  -6  10  -1   -3.20    5.00
  -6  10  -1   -5.60    5.90
  -6  10  -1   -2.50    5.80
   7 -10   1    7.90    6.80
  -7 -10  -1   11.30    9.70
   7 -10   1   12.60    7.50
   7  10   1    7.10    5.50
  -7  10  -1    8.60    6.30
  -7  10  -1   14.90    7.00
   7  10   1   12.00    3.40
   7  10   1   16.40    6.00
  -8 -10  -1   -2.20    8.50
   8 -10   1    3.50    6.50
   8 -10   1    6.40    8.10
   8  10   1   14.20    6.00
  -8  10  -1    8.60    6.70
  -8  10  -1    4.90    6.90
  -8  10  -1    4.70    6.30
   8  10   1    5.20    3.10
   8  10   1    7.40    5.30
   9 -10   1    2.40    7.60
   9 -10   1    3.10    7.10
  -9 -10  -1  -13.00    9.10
  -9  10  -1    4.80    6.70
   9  10   1   12.30    3.90
   9  10   1   12.20    5.80
  -9  10  -1    5.90    6.40
  -9  10  -1   -3.40    5.90
   9  10   1   13.60    5.50
 -10 -10  -1   22.80   12.50
  10 -10   1    8.00    8.40
  10 -10   1   26.40    8.90
 -10  10  -1   21.70    7.50
  10  10   1   16.50    6.30
  10  10   1   14.50    5.50
 -10  10  -1   26.10    7.50
  10  10   1    5.50    7.50
 -10  10  -1    9.80    7.50
 -11 -10  -1   -7.80   10.30
  11 -10   1   -5.20    7.60
  11 -10   1   -4.80    8.00
 -11  10  -1   -4.10    6.60
  11  10   1    0.20    4.50
 -11  10  -1   18.60    8.40
  11  10   1   -6.70    3.80
 -11  10  -1    7.00    6.60
  11  10   1    3.40    5.60
  12 -10   1   33.40    9.50
  12 -10   1   31.30   11.10
 -12 -10  -1   21.50   12.00
 -12  10  -1   15.40    7.20
 -12  10  -1   21.70    9.60
 -12  10  -1   27.80    8.70
  12  10   1   26.50    7.00
  13 -10   1    4.90    8.30
 -13 -10  -1   18.70   12.90
  13 -10   1   21.20   11.10
 -13  10  -1   18.30    8.40
 -13  10  -1   21.40   10.40
  13  10   1   16.60    6.70
  14 -10   1   18.80   11.30
 -14 -10  -1   13.90   12.80
  14 -10   1    7.60    9.20
 -14  10  -1   -5.20    7.30
 -14  10  -1    1.80   10.00
 -15 -10  -1   36.60   15.50
  15 -10   1   25.20   10.60
  15 -10   1   26.00   12.40
  15  10   1   24.50    8.00
 -15  10  -1   35.90    8.90
 -15  10  -1   40.80   12.10
  16 -10   1  132.79   17.00
 -16 -10  -1   76.99   18.00
 -16 -10  -1   65.09    8.10
  16 -10   1  107.89   17.70
  16  10   1  102.69   11.50
 -16  10  -1  141.79   19.20
 -17 -10  -1   -0.40   13.00
 -17 -10  -1    7.60    7.50
  17 -10   1  -15.50   10.40
  17 -10   1   -5.80    8.90
 -17  10  -1    1.30   11.20
 -17  10  -1    2.40    7.00
  17  10   1   -2.00    6.50
 -18 -10  -1   40.20   15.90
  18 -10   1   17.20   10.60
  18 -10   1   29.60   13.90
  18  10   1   23.50    8.80
 -18  10  -1   13.50    7.70
 -18  10  -1   23.50   13.60
  19 -10   1    2.10   12.90
  19 -10   1   36.50   12.60
 -19 -10  -1   31.40   18.00
 -19  10  -1   27.00   13.00
  18 -11  -1  -14.60    8.90
  18 -11  -1   -6.20   12.20
 -18 -11   1   11.10   15.60
 -18  11   1    6.40   11.80
  17 -11  -1    4.70   13.10
 -17 -11   1   -1.30   14.60
  17 -11  -1    0.40    9.70
 -17  11   1   18.50   13.50
 -17  11   1   26.20    8.50
  17  11  -1   15.30    7.60
 -16 -11   1   12.50   14.70
  16 -11  -1   16.90   12.30
  16  11  -1   13.90    7.40
 -16  11   1   22.80    8.50
  15 -11  -1  102.09   17.20
  15 -11  -1  126.39   16.40
 -15 -11   1  169.98   29.70
 -15  11   1  121.79   13.30
  15  11  -1  142.19   12.50
 -15  11   1  128.69   16.80
  14 -11  -1  151.48   16.60
  14 -11  -1  132.09   17.60
 -14 -11   1  144.19   20.60
 -14  11   1  141.69   16.90
 -14  11   1  159.68   14.90
  13 -11  -1    2.40    8.20
 -13 -11   1   11.90   12.50
  13 -11  -1   14.20   10.80
 -13  11   1   12.20   10.30
  13  11  -1    7.90    5.30
 -13  11   1   -1.50    7.30
  13  11  -1   12.80    6.60
 -12 -11   1   63.49   15.00
  12 -11  -1   70.09   12.90
  12 -11  -1   70.69   14.10
 -12  11   1   82.09   11.80
 -12  11   1   62.19   11.60
  12  11  -1   65.69    8.40
  12  11  -1   79.99    9.60
  11 -11  -1   19.00   10.40
 -11 -11   1  -10.70   11.00
  11  11  -1    4.30    5.60
 -11  11   1   -9.80    6.80
 -11  11   1    5.40    8.10
  11  11  -1    8.40    6.20
 -11  11   1    9.50    6.90
 -10 -11   1   10.20   11.40
  10 -11  -1    3.50    9.30
 -10  11   1    6.50    6.90
  10  11  -1    4.00    5.50
 -10  11   1    8.60    7.50
  10  11  -1    8.90    6.20
 -10  11   1   -3.20    6.90
  -9 -11   1    3.60   10.60
   9 -11  -1   11.10    9.90
   9  11  -1    7.80    6.10
  -9  11   1   18.90    8.30
  -9  11   1   10.90    8.10
  -9  11   1   21.70    8.40
   9  11  -1   20.40    6.60
   8 -11  -1   51.89   11.10
  -8 -11   1   80.59   14.40
   8  11  -1   79.39    9.40
   8  11  -1   78.29    9.40
  -8  11   1   60.29    9.80
  -8  11   1   72.49   10.50
  -8  11   1   58.99    9.30
   7 -11  -1   80.49   12.80
  -7 -11   1   89.89   15.30
  -7  11   1   57.29   10.30
   7  11  -1   69.49    9.60
  -7  11   1   74.89   10.60
  -7  11   1   58.19    8.80
   7  11  -1   65.69    8.90
  -6 -11   1  571.74   29.50
   6 -11  -1  586.94   27.60
   6  11  -1  580.24   23.50
  -6  11   1  576.74   25.20
  -6  11   1  582.34   25.40
  -6  11   1  604.64   23.60
   6  11  -1  600.04   24.40
   5 -11  -1   21.50    8.90
  -5 -11   1   24.80   10.00
   5 -11  -1   31.30    7.20
  -5  11   1   44.50    8.80
  -5  11   1   26.40    6.10
   5  11  -1   36.20    8.00
  -5  11   1   28.10    8.00
   5  11  -1   34.50    7.10
  -4 -11   1  128.69   16.30
   4 -11  -1  133.89   11.40
   4 -11  -1  147.19   14.60
   4  11  -1  127.79   11.70
   4  11  -1  142.09   12.60
  -4  11   1  136.99    9.70
  -4  11   1  148.79   13.30
  -4  11   1  171.18   13.70
   3 -11  -1    8.10    5.00
   3 -11  -1    8.80    7.70
   3  11  -1    3.00    5.60
   3  11  -1    0.80    5.90
  -3  11   1    3.10    3.80
  -3  11   1   -3.70    6.00
  -3  11   1    7.80    6.50
  -2 -11   1   60.49   11.30
   2 -11  -1   80.89   10.90
   2 -11  -1   66.39    7.40
   2  11  -1   72.39    9.70
  -2  11   1   71.79    6.50
  -2  11   1   55.89    9.80
  -2  11   1   64.29   10.20
   2  11  -1   65.19    8.70
  -1 -11   1   -6.00    8.20
   1 -11  -1   14.90    7.90
  -1 -11   1   -1.60    2.60
  -1 -11   1    4.60    6.60
   1 -11  -1    6.30    4.30
   1  11  -1   -2.70    5.60
   1  11  -1   -3.00    5.90
  -1  11   1    0.30    2.20
  -1  11   1    7.20    6.20
   0 -11  -1   21.20    8.30
   0 -11  -1   19.50    4.50
   0 -11   1   19.50    7.70
   0  11   1   10.00    6.50
   0  11  -1   19.60    7.00
   0  11   1   13.20    6.60
   0  11  -1   10.00    7.10
  -1 -11  -1   94.59   11.50
   1 -11   1   84.19    7.30
   1 -11   1   63.99    9.70
  -1 -11  -1  103.09   21.60
  -1 -11  -1   84.59    7.20
  -1  11  -1   88.19   10.50
   1  11   1   75.09    9.70
  -1  11  -1   74.89    5.60
   1  11   1   88.59   10.20
   2 -11   1   16.10    7.30
  -2 -11  -1   27.10    4.30
   2 -11   1   21.10    5.00
   2  11   1   16.70    6.80
   2  11   1   12.80    6.90
  -2  11  -1   18.30    4.20
  -2  11  -1   18.30    7.30
  -2  11  -1   19.40    6.70
   3 -11   1    8.60    4.70
   3 -11   1    2.50    7.10
  -3 -11  -1  -24.80    8.20
  -3 -11  -1   -0.10    2.90
  -3  11  -1   -0.40    3.90
  -3  11  -1    3.30    6.40
  -3  11  -1   -9.00    6.00
   3  11   1    7.50    6.00
   3  11   1   -3.00    5.60
   4 -11   1   97.19    9.50
   4 -11   1   98.79   12.00
  -4 -11  -1   77.89   12.90
  -4  11  -1   81.79   10.30
  -4  11  -1   92.29    8.50
   4  11   1  100.29   10.70
   4  11   1   97.49   10.60
  -4  11  -1   88.09   10.80
  -5 -11  -1    0.60    9.40
   5 -11   1    1.80    7.60
  -5  11  -1   -5.40    4.70
   5  11   1    7.10    6.00
   5  11   1   -0.10    5.50
  -5  11  -1    5.50    6.40
  -5  11  -1   10.00    6.70
  -6 -11  -1  102.29   15.00
   6 -11   1  115.69   13.80
   6  11   1  106.89   11.10
  -6  11  -1  110.69   11.60
  -6  11  -1  114.39   11.00
  -6  11  -1  109.29   12.60
   6  11   1  102.99   10.60
   7 -11   1   13.70    8.80
  -7 -11  -1   11.50   10.40
   7  11   1    3.10    5.90
  -7  11  -1    1.20    6.40
   7  11   1    2.70    6.00
  -7  11  -1   -1.60    6.10
  -7  11  -1    1.80    6.00
   8 -11   1  249.08   19.20
  -8 -11  -1  258.27   23.60
  -8  11  -1  224.88   15.90
   8  11   1  249.68   14.80
  -8  11  -1  271.67   17.20
  -8  11  -1  296.27   17.60
   8  11   1  256.37   15.50
   9 -11   1   10.50    9.50
   9 -11   1   14.60    8.40
  -9 -11  -1    6.50   12.50
  -9  11  -1   -5.20    6.50
  -9  11  -1   -6.40    6.60
   9  11   1    0.90    5.90
  -9  11  -1    1.70    6.80
   9  11   1    6.50    3.10
   9  11   1    7.20    5.90
 -10 -11  -1  146.99   19.10
  10 -11   1  114.19   13.50
  10 -11   1  129.39   16.10
  10  11   1  128.39   12.20
 -10  11  -1  150.78   14.10
  10  11   1  122.59   11.00
  10  11   1  128.49    8.00
 -10  11  -1  148.59   14.90
 -10  11  -1  133.49   14.40
  11 -11   1    0.30    9.50
 -11 -11  -1   -4.10   11.10
  11 -11   1   18.70    8.80
 -11  11  -1   13.60    7.60
 -11  11  -1   19.20    9.20
  11  11   1   12.50    5.90
  11  11   1   23.50    8.40
 -11  11  -1   17.00    8.50
 -12 -11  -1  -12.70   11.30
  12 -11   1    0.60    8.60
  12 -11   1   22.90   11.50
 -12  11  -1    1.50    7.60
 -12  11  -1   15.40    8.10
  12  11   1    6.00    6.60
 -12  11  -1   -5.50    7.80
  13 -11   1   -3.00    8.40
  13 -11   1    6.30   11.10
 -13 -11  -1    5.90   13.40
 -13  11  -1   -2.80    7.40
  13  11   1    2.70    6.10
 -13  11  -1   -1.70    8.40
  14 -11   1   -1.10    8.30
  14 -11   1   -1.40   10.50
 -14 -11  -1   -3.60   11.90
 -14  11  -1    9.40    8.40
 -14  11  -1    2.90   10.30
  14  11   1   -1.20    6.10
  15 -11   1   23.70   10.90
 -15 -11  -1   24.30   14.80
  15 -11   1   45.70   14.10
  15  11   1   41.60    8.60
 -15  11  -1   25.20   12.00
 -15  11  -1   44.50    9.90
  16 -11   1   22.40   10.40
  16 -11   1   25.50   12.60
 -16 -11  -1    9.90   14.60
 -16  11  -1   26.70    9.10
  16  11   1   36.80    9.50
 -16  11  -1    7.30   12.10
  17 -11   1   22.40   13.70
 -17 -11  -1   22.80   16.30
  17 -11   1   11.10   10.30
 -17  11  -1   19.90    9.50
  17  11   1    2.70    7.30
 -17  11  -1    5.00   12.30
  18 -11   1    2.70    9.40
 -18 -11  -1   -2.30   14.60
  18 -11   1   11.60   13.00
  18  11   1    4.40    7.50
 -18  11  -1   -1.20    6.70
 -18  11  -1   -0.20   11.30
  17 -12  -1   31.10   13.80
 -17 -12   1    6.80   15.60
 -17  12   1    7.80    7.60
  17  12  -1    3.50    7.40
 -17  12   1    4.30   12.40
 -16 -12   1   14.10   14.20
  16 -12  -1   -0.30   12.40
  16  12  -1    1.60    7.20
 -16  12   1   19.90    8.60
 -16  12   1   27.20   12.30
 -15 -12   1   75.39   18.20
  15 -12  -1   32.20   13.70
 -15  12   1   70.59   13.90
  15  12  -1   67.49   10.20
 -15  12   1   54.19   10.40
  14 -12  -1   34.30   13.90
 -14  12   1   27.60    9.40
  14  12  -1   37.40    8.20
 -14  12   1   20.90   11.40
  13 -12  -1    5.30   11.30
 -13 -12   1   11.80   13.10
 -13  12   1    5.60    8.00
  13  12  -1    5.50    6.40
 -13  12   1    1.40    9.20
 -12 -12   1   13.10   13.00
  12 -12  -1    1.60   11.10
  12  12  -1   10.40    6.60
 -12  12   1   -1.40    7.60
  12  12  -1   12.30    6.40
 -12  12   1   -3.60    8.10
 -11 -12   1   17.50   21.30
  11 -12  -1   15.00   11.10
 -11  12   1   -3.90    7.10
  11  12  -1   -7.50    5.80
 -11  12   1    1.20    8.20
 -11  12   1   -8.90    7.00
 -10 -12   1   40.40   13.70
  10 -12  -1   20.10   10.50
 -10  12   1    7.10    8.00
 -10  12   1   20.10    9.00
 -10  12   1   10.50    8.30
  10  12  -1   11.50    6.70
   9 -12  -1    5.30    9.10
  -9 -12   1    1.20   11.50
   9  12  -1   11.20    6.70
  -9  12   1    7.10    7.20
  -9  12   1   11.70    7.80
  -9  12   1    5.10    7.50
   9  12  -1   17.40    7.90
   8 -12  -1   15.10   10.40
  -8 -12   1   -0.50   10.80
  -8  12   1    5.70    6.80
   8  12  -1    0.00    6.10
  -8  12   1    2.40    7.10
   8  12  -1    1.40    6.20
  -8  12   1    5.40    7.20
   7 -12  -1  132.69   13.00
   7 -12  -1  103.99   13.90
  -7 -12   1  101.89   15.60
  -7  12   1  127.89   14.90
  -7  12   1  114.89   11.70
   7  12  -1  136.99   12.90
   7  12  -1  110.29   11.30
  -7  12   1  117.39   13.60
   6 -12  -1  344.97   18.70
   6 -12  -1  333.67   21.80
  -6 -12   1  390.66   25.20
  -6  12   1  326.67   19.30
  -6  12   1  346.47   20.10
   6  12  -1  330.87   18.50
  -6  12   1  353.56   17.10
   6  12  -1  322.77   17.70
  -5 -12   1  277.17   22.00
   5 -12  -1  244.28   19.10
   5 -12  -1  261.67   16.00
  -5  12   1  273.87   17.60
   5  12  -1  273.57   16.90
   5  12  -1  287.77   16.50
  -5  12   1  291.87   18.20
  -5  12   1  278.87   14.40
   4 -12  -1  416.96   23.10
  -4 -12   1  398.56   25.80
   4 -12  -1  417.26   19.20
  -4  12   1  412.76   17.00
  -4  12   1  425.76   21.40
   4  12  -1  408.36   20.10
  -4  12   1  425.36   21.80
   4  12  -1  477.75   21.80
   3 -12  -1  136.19   11.00
  -3 -12   1  154.48   17.90
   3  12  -1  146.69   13.60
  -3  12   1  153.68   13.70
  -3  12   1  141.19    9.00
   3  12  -1  159.88   15.30
  -3  12   1  151.48   13.90
  -2 -12   1   85.09   14.80
   2 -12  -1  100.39    9.30
   2 -12  -1  101.69   12.50
  -2  12   1  101.49    6.50
  -2  12   1   80.39   10.60
   2  12  -1  112.19   13.00
  -2  12   1  111.39   12.50
   1 -12  -1   42.90    9.80
  -1 -12   1   65.09   13.00
   1 -12  -1   48.10    6.40
  -1 -12   1   45.70    4.00
  -1 -12   1   45.20    9.00
  -1  12   1   40.30    8.70
  -1  12   1   56.99    9.70
   1  12  -1   55.19    9.60
   1  12  -1   61.79    9.70
   0 -12  -1   64.29    6.80
   0 -12  -1   60.59   10.20
   0 -12   1   54.29    9.90
   0  12  -1   68.49   10.80
   0  12   1   41.80    8.80
   0  12   1   54.39    9.50
   0  12  -1   52.09    9.20
  -1 -12  -1   11.30    8.20
  -1 -12  -1   12.00    4.00
   1 -12   1   15.10    4.30
  -1 -12  -1    5.60    9.30
   1 -12   1    9.10    7.30
   1  12   1    9.60    6.80
  -1  12  -1   15.40    3.10
   1  12   1   13.10    7.00
  -1  12  -1   17.90    7.40
  -1  12  -1    2.40    6.80
  -2 -12  -1   11.20    3.60
   2 -12   1    9.50    7.90
  -2 -12  -1   13.30   10.50
   2 -12   1    9.60    4.50
  -2  12  -1   12.40    7.00
  -2  12  -1   17.00    4.10
   2  12   1   19.80    7.60
  -2  12  -1   15.20    7.70
   2  12   1   21.40    7.30
   3 -12   1   -1.50    4.30
   3 -12   1    5.40    7.70
  -3 -12  -1   -6.00    9.30
   3  12   1    1.90    6.30
  -3  12  -1    0.10    4.00
  -3  12  -1    7.70    6.80
  -3  12  -1   -5.60    6.20
   3  12   1   -3.40    6.20
   4 -12   1   95.29    9.90
   4 -12   1  125.29   20.50
  -4 -12  -1   76.39   14.00
  -4  12  -1   99.29    9.30
  -4  12  -1  150.98   15.30
  -4  12  -1  111.49   12.90
   4  12   1  104.29   13.10
   4  12   1  115.39   12.40
  -5 -12  -1   21.90   10.90
   5 -12   1   46.60    8.00
   5 -12   1   24.00    9.00
   5  12   1   33.20    7.80
  -5  12  -1   43.30    7.30
  -5  12  -1   25.50    8.50
   5  12   1   50.89   14.60
  -5  12  -1   32.80    8.90
  -6 -12  -1   96.29   15.40
   6 -12   1  114.79   14.60
  -6  12  -1  117.99   11.30
  -6  12  -1  102.59   12.20
   6  12   1   93.19   10.80
  -6  12  -1  100.89   12.20
   6  12   1  112.39   14.00
  -7 -12  -1  466.75   28.60
   7 -12   1  437.76   24.60
  -7  12  -1  440.16   22.60
  -7  12  -1  404.16   22.00
   7  12   1  421.26   20.50
   7  12   1  400.86   20.70
  -7  12  -1  402.16   20.20
  -8 -12  -1   14.50   12.10
   8 -12   1   24.10    9.90
  -8  12  -1   11.00    7.60
   8  12   1   16.60    7.10
  -8  12  -1   37.50    9.50
  -8  12  -1   31.30    9.30
   8  12   1   18.70    7.30
  -9 -12  -1   26.00   14.00
   9 -12   1    7.00    9.90
  -9  12  -1    5.90    8.00
  -9  12  -1    3.30    7.50
   9  12   1    3.70    6.30
   9  12   1    5.00    6.60
  -9  12  -1   -1.40    7.30
 -10 -12  -1    7.00   14.00
  10 -12   1   25.40   11.50
 -10  12  -1   17.70    8.50
 -10  12  -1   37.10    9.90
  10  12   1   30.60    8.10
 -10  12  -1   25.90    9.20
  10  12   1   35.40    7.70
  11 -12   1   -0.40    9.20
 -11 -12  -1   21.40   13.90
  11  12   1    5.60    6.70
 -11  12  -1   12.60    9.20
  11  12   1   16.80    7.60
 -11  12  -1    1.50    7.80
 -11  12  -1   11.80    8.10
  12 -12   1    4.20   10.60
  12 -12   1    6.50    8.90
 -12 -12  -1   13.30   12.70
 -12  12  -1   -0.70    8.30
 -12  12  -1    6.60    8.90
 -12  12  -1    8.80    8.10
  12  12   1   15.70    7.20
 -13 -12  -1    2.30   13.10
  13 -12   1  -12.10    9.30
  13 -12   1    9.40    9.20
 -13  12  -1    4.30    9.20
  13  12   1   -1.10    6.90
 -13  12  -1   -5.10    7.50
  14 -12   1   28.90   12.30
 -14 -12  -1   22.40   14.20
 -14  12  -1   21.50    9.50
 -14  12  -1    3.90    9.40
  14  12   1   -5.10    6.50
  15 -12   1    5.70   10.00
  15 -12   1  -12.20   11.10
 -15 -12  -1  -18.50   13.30
 -15  12  -1  -12.80   18.30
  15  12   1   10.70    7.90
 -15  12  -1    4.90   10.00
 -16 -12  -1   32.20   17.00
  16 -12   1   30.80   13.40
  16 -12   1   20.60   11.40
 -16  12  -1   16.70    8.80
  16  12   1   41.10    9.50
 -16  12  -1   40.00   13.20
 -17 -12  -1   17.20   15.80
  17 -12   1    1.70   13.20
  17 -12   1   34.20   12.60
 -17  12  -1   13.60   11.80
 -17  12  -1   13.80    8.50
  17  12   1    8.90    8.50
 -16 -13   1   16.40   16.50
  16 -13  -1    3.20   13.80
  16  13  -1   22.90    8.60
 -16  13   1    8.90   10.50
 -16  13   1   15.50    9.20
 -15 -13   1   32.00   17.60
  15 -13  -1   14.60   13.30
 -15  13   1    0.40    8.00
 -15  13   1   -3.30   10.50
  15  13  -1   18.90    7.50
 -14 -13   1  130.59   21.60
  14 -13  -1   53.59   14.80
 -14  13   1   63.69   12.20
  14  13  -1   51.59    9.50
 -14  13   1   34.90   12.50
 -13 -13   1  111.79   19.60
  13 -13  -1  150.28   19.60
  13  13  -1  146.89   13.90
 -13  13   1  141.09   15.50
  13  13  -1  130.39   12.10
 -13  13   1  127.99   16.20
  12 -13  -1   70.69   15.20
 -12 -13   1   57.99   16.60
  12  13  -1   50.29    8.90
 -12  13   1   69.69   12.30
  12  13  -1   88.49   11.30
 -12  13   1   50.09   11.00
 -11 -13   1   12.10   12.90
  11 -13  -1   -6.70   10.00
  11  13  -1    9.30    6.80
 -11  13   1  -10.90    7.40
 -11  13   1   12.40    8.60
 -11  13   1   10.00    8.50
  11  13  -1   18.40    7.60
  10 -13  -1   15.90   11.50
 -10 -13   1   26.20   15.00
  10  13  -1   33.10    8.60
 -10  13   1   26.90    9.20
  10  13  -1   28.70    8.50
 -10  13   1   26.00    9.20
 -10  13   1   44.60   10.40
  -9 -13   1   20.20   13.60
   9 -13  -1   10.90    8.40
   9 -13  -1   -3.50    9.80
  -9  13   1    7.40    8.20
  -9  13   1  -10.30    6.90
  -9  13   1   -0.70    7.30
   9  13  -1    5.20    6.70
   9  13  -1    2.60    6.70
   8 -13  -1  -14.60    9.70
   8 -13  -1    6.80    7.60
  -8 -13   1    4.80   12.70
  -8  13   1   12.80    9.10
  -8  13   1   20.80    7.90
   8  13  -1    6.00    7.10
  -8  13   1   -0.80    7.90
   8  13  -1    7.50    7.30
   7 -13  -1    9.10    7.00
  -7 -13   1    9.00   12.90
   7 -13  -1    4.20    9.70
  -7  13   1    2.70    7.60
  -7  13   1    1.10    6.10
   7  13  -1    3.20    6.80
   7  13  -1    5.90    7.00
  -7  13   1    4.00    8.00
   6 -13  -1  152.88   14.10
  -6 -13   1  131.49   18.10
   6 -13  -1  142.69   16.30
  -6  13   1  181.88   15.50
  -6  13   1  137.89   14.70
   6  13  -1  162.28   14.70
  -6  13   1  132.19   11.90
   6  13  -1  174.18   14.30
   5 -13  -1   13.60    6.60
   5 -13  -1    3.90    9.30
  -5 -13   1   -2.00   10.50
  -5  13   1   12.30    8.10
   5  13  -1    3.10    6.40
  -5  13   1   -7.70    4.50
  -5  13   1   -2.70    7.70
   5  13  -1    4.00    6.80
  -4 -13   1   -1.50   11.20
   4 -13  -1    4.80    9.30
   4 -13  -1   -0.70    5.50
   4  13  -1   10.20    7.20
  -4  13   1    8.00    4.80
   4  13  -1   -3.20    6.30
  -4  13   1    5.00    7.20
  -4  13   1  -10.50    7.20
   3 -13  -1   53.79    7.80
  -3 -13   1   44.70   12.80
   3 -13  -1   61.59   11.60
   3  13  -1   69.99   10.50
  -3  13   1   63.79   10.70
  -3  13   1   54.39    5.80
  -3  13   1   79.29   11.10
   3  13  -1   52.69    9.90
  -2 -13   1   26.10   12.80
   2 -13  -1   19.70    5.80
   2 -13  -1    1.40    8.10
   2  13  -1   22.50    8.30
  -2  13   1   16.90    8.00
  -2  13   1   20.10    8.00
   2  13  -1   20.20    7.60
   1 -13  -1   44.40    6.40
  -1 -13   1   32.70   11.80
   1 -13  -1   55.19   10.90
  -1  13   1   35.40    9.50
  -1  13   1   52.09   10.40
   1  13  -1   35.60    8.30
   1  13  -1   48.10   10.10
   0 -13  -1   12.50    4.60
   0 -13  -1    8.60   10.80
   0 -13  -1   10.80    8.70
   0 -13   1  -10.80    9.70
   0 -13   1    4.20    3.30
   0  13  -1    6.20    7.40
   0  13  -1    6.20    7.20
   0  13   1    9.80    7.20
   0  13   1   11.80    7.60
   1 -13   1   69.49    6.70
   1 -13   1   70.69   11.20
  -1 -13  -1   59.59    7.50
  -1 -13  -1   87.89   15.40
  -1  13  -1   75.39   11.60
   1  13   1   51.59    9.80
  -1  13  -1   49.00   10.10
   1  13   1   66.39   11.30
   2 -13   1   -5.40    6.70
  -2 -13  -1   10.70    2.90
  -2 -13  -1    9.20   10.70
   2 -13   1    1.90    8.30
  -2  13  -1    0.30    5.70
   2  13   1    3.00    7.30
   2  13   1    2.60    6.70
  -2  13  -1    2.80    7.70
  -2  13  -1    6.60    7.10
   3 -13   1  196.48   17.40
   3 -13   1  202.58   12.10
  -3 -13  -1  202.58   21.50
   3  13   1  202.58   15.90
  -3  13  -1  176.48   10.20
   3  13   1  193.58   15.40
  -3  13  -1  186.48   15.70
  -3  13  -1  173.18   15.90
   4 -13   1  103.49    9.90
  -4 -13  -1   98.19   15.90
   4 -13   1  109.39   13.90
  -4  13  -1   90.39    8.50
   4  13   1   96.89   12.10
  -4  13  -1  101.19   13.10
   4  13   1   67.89   10.70
  -4  13  -1  117.99   13.10
   5 -13   1   51.19   11.00
  -5 -13  -1   24.00   12.50
   5 -13   1   29.60    7.70
  -5  13  -1   28.10    6.80
  -5  13  -1   16.30    8.80
   5  13   1   26.40    8.50
  -5  13  -1   27.40    8.80
   5  13   1   29.30    8.30
   6 -13   1   38.30    8.00
  -6 -13  -1   47.30   14.10
   6 -13   1   29.30   11.20
   6  13   1   51.79    9.80
   6  13   1   43.90    9.40
  -6  13  -1   47.50   10.80
  -6  13  -1   36.30    7.90
  -6  13  -1   32.10    9.80
  -7 -13  -1   60.99   15.10
   7 -13   1   27.40   10.80
   7  13   1   72.79   10.80
  -7  13  -1   75.29   11.80
   7  13   1   67.39   10.70
  -7  13  -1   66.89   11.50
  -7  13  -1   70.29    9.90
   8 -13   1   18.40   11.00
  -8 -13  -1   20.00   12.90
  -8  13  -1   10.30    7.50
  -8  13  -1   -2.30    8.50
  -8  13  -1    8.70    8.50
   8  13   1   21.70    8.20
   8  13   1   13.40    7.70
   9 -13   1   21.10   10.90
  -9 -13  -1   12.50   13.30
  -9  13  -1   44.30   10.10
  -9  13  -1   46.90   10.90
   9  13   1   40.00    9.00
  -9  13  -1   45.60   10.90
   9  13   1   46.00    9.30
 -10 -13  -1   40.20   15.00
  10 -13   1   30.60   11.90
  10  13   1   56.39    9.90
 -10  13  -1   63.79   11.40
 -10  13  -1   54.39   11.70
  10  13   1   48.90    9.20
 -10  13  -1   30.10   10.20
 -11 -13  -1  194.28   24.40
  11 -13   1  160.08   18.80
  11  13   1  143.09   12.80
 -11  13  -1  144.19   16.30
 -11  13  -1  154.98   16.30
  11  13   1  135.99   13.50
 -11  13  -1  114.39   14.30
  12 -13   1   59.69   13.90
 -12 -13  -1   90.09   20.90
  12  13   1   97.19   11.90
 -12  13  -1   75.19   13.50
 -12  13  -1   61.39   11.90
 -12  13  -1   98.29   13.40
  13 -13   1  -16.90   10.40
 -13 -13  -1   -2.70   13.60
 -13  13  -1   -0.70    9.70
  13  13   1    0.10    6.70
 -13  13  -1    6.30   13.90
 -14 -13  -1   -5.00   13.10
  14 -13   1  -20.00   10.40
 -14  13  -1    8.60    8.90
  14  13   1    9.70    7.60
 -14  13  -1    9.80   11.70
  15 -13   1   17.40   12.90
 -15 -13  -1    6.10   13.80
 -15  13  -1   -1.60    8.30
 -15  13  -1    4.30   10.10
  15  13   1   -9.40    7.20
  16 -13   1   32.40   14.50
 -16 -13  -1   51.39   17.80
 -16  13  -1   55.39   11.40
 -16  13  -1   59.79   14.60
  16  13   1   60.89   10.80
  15 -14  -1   -7.60   12.60
 -15 -14   1    5.10   14.70
  15  14  -1    5.10    6.50
 -15  14   1   13.20    9.10
 -15  14   1   -1.60    9.70
  14 -14  -1    9.60   13.60
 -14 -14   1   41.30   17.00
 -14  14   1   18.70   11.30
  14  14  -1   11.40    7.90
 -14  14   1   21.20   10.10
  13 -14  -1    0.10   12.50
 -13 -14   1   11.50   15.10
 -13  14   1   14.30    9.90
  13  14  -1   -1.10    6.60
  13  14  -1    6.20    7.60
 -13  14   1   -7.10    8.60
  12 -14  -1   19.20   10.20
 -12 -14   1  -12.70   13.70
 -12  14   1   21.40   10.00
 -12  14   1   23.90    9.80
  12  14  -1   12.40    7.00
  12  14  -1   16.50    7.80
 -11 -14   1    1.00   24.70
  11 -14  -1   27.40   10.40
  11 -14  -1   42.20   14.00
 -11  14   1   21.40   11.90
 -11  14   1   24.70    9.80
  11  14  -1   13.20    7.50
  11  14  -1   19.20    8.50
  10 -14  -1   26.90   12.90
 -10 -14   1   20.30   15.90
  10 -14  -1    7.80    8.50
 -10  14   1    2.00    8.20
  10  14  -1   31.00    8.80
 -10  14   1   24.80    9.60
  10  14  -1   13.50    7.90
 -10  14   1    7.90    9.20
   9 -14  -1    2.00   10.80
   9 -14  -1   -2.70    8.10
  -9 -14   1    6.80   13.00
   9  14  -1  -11.00    6.80
  -9  14   1    5.70    9.10
   9  14  -1    2.00    7.30
  -9  14   1   -0.80    7.10
  -9  14   1   -2.20    8.30
  -8 -14   1   36.70   14.60
   8 -14  -1   75.79   11.40
   8 -14  -1   73.19   15.20
   8  14  -1   48.00   10.20
  -8  14   1   82.09   14.50
  -8  14   1   73.49   10.50
  -8  14   1   53.19   11.50
   8  14  -1   60.49   10.80
   7 -14  -1    5.60    7.40
  -7 -14   1    0.90   14.00
   7 -14  -1   18.80   11.40
  -7  14   1   11.60    9.00
  -7  14   1   17.90    7.20
  -7  14   1   28.90   10.20
   7  14  -1   18.10    9.00
   7  14  -1    8.10    7.50
   6 -14  -1  130.69   16.50
  -6 -14   1  206.48   23.80
   6 -14  -1  149.19   15.30
  -6  14   1  169.98   16.70
  -6  14   1  139.99   15.30
  -6  14   1  165.68   12.80
   6  14  -1  143.89   14.00
   6  14  -1  195.78   16.30
   5 -14  -1   32.10    8.20
  -5 -14   1   37.60   14.70
   5 -14  -1   32.90   11.40
  -5  14   1   46.20   11.40
  -5  14   1   33.80   10.40
  -5  14   1   31.90    6.90
   5  14  -1   33.20    9.70
   5  14  -1   20.20    8.20
   4 -14  -1  115.49   11.00
   4 -14  -1  129.29   16.00
  -4 -14   1  134.79   19.70
  -4  14   1  101.59   13.70
   4  14  -1   78.19   11.10
   4  14  -1  122.39   14.40
  -4  14   1   95.79   13.90
  -4  14   1   91.79    8.60
   3 -14  -1    9.40   10.20
  -3 -14   1   32.70   14.10
   3 -14  -1   27.10    6.70
   3  14  -1   25.20    8.60
  -3  14   1   13.50    8.90
   3  14  -1   19.10    8.60
  -3  14   1   21.20    3.70
  -3  14   1   13.10    8.50
   2 -14  -1   39.40   11.20
  -2 -14   1   62.99   15.40
   2 -14  -1   56.59    7.50
   2  14  -1   51.19    9.90
   2  14  -1   71.99   11.80
  -2  14   1   61.89   11.90
  -2  14   1   68.99   11.90
   1 -14  -1    4.60    4.70
   1 -14  -1   14.70    9.90
  -1 -14   1    8.10   12.20
  -1  14   1    8.30    8.30
   1  14  -1    5.10    7.60
   1  14  -1    5.30    7.80
  -1  14   1    2.90    7.90
   0 -14  -1    8.20    4.20
   0 -14  -1   14.00    9.10
   0 -14   1   10.30   11.10
   0 -14   1    8.70    8.70
   0 -14  -1    1.40   11.90
   0  14  -1   -2.50    7.30
   0  14   1    2.10    7.40
   0  14  -1    7.80    8.20
   0  14   1   20.10    8.90
   1 -14   1   34.90    5.00
  -1 -14  -1   41.00    4.10
  -1 -14  -1   53.09   14.00
   1 -14   1   43.20   11.00
  -1  14  -1   45.00   10.40
   1  14   1   40.00    9.30
   1  14   1   41.90   10.20
  -1  14  -1   31.30    9.70
   2 -14   1   48.10   11.10
  -2 -14  -1   23.60   13.00
   2 -14   1   29.00    5.60
   2  14   1   24.60    9.80
  -2  14  -1   27.40   10.20
   2  14   1   32.90    9.90
  -2  14  -1   26.30    9.70
  -3 -14  -1  -18.30   11.00
   3 -14   1   -1.00    8.70
   3 -14   1    5.60    5.10
  -3  14  -1    5.20    4.10
   3  14   1    7.70    7.50
  -3  14  -1   -6.10    7.60
   3  14   1    0.80    7.80
  -3  14  -1   -6.90    7.10
   4 -14   1   11.70    5.70
   4 -14   1    0.30    9.90
  -4 -14  -1    7.20   11.10
  -4  14  -1    9.50    5.10
   4  14   1   -5.20    7.20
   4  14   1   -2.70    7.00
  -4  14  -1   15.50   13.20
  -4  14  -1    7.50    8.60
  -5 -14  -1  481.15   31.10
   5 -14   1  445.36   26.20
   5 -14   1  442.56   20.90
   5  14   1  448.46   23.30
  -5  14  -1  474.45   25.50
  -5  14  -1  473.55   25.00
   5  14   1  463.45   23.80
  -5  14  -1  437.66   19.20
   6 -14   1   28.80   11.00
  -6 -14  -1   31.20   21.10
   6 -14   1   41.40    8.70
   6  14   1   38.60    9.60
  -6  14  -1   28.50   10.10
   6  14   1   34.90    9.90
  -6  14  -1   32.40    9.50
  -6  14  -1   30.90    7.70
  -7 -14  -1   23.10   14.70
   7 -14   1   39.60    9.00
   7 -14   1   14.30   10.70
  -7  14  -1   30.60    9.90
   7  14   1   30.90    9.70
   7  14   1   19.20    8.50
  -7  14  -1   22.50    9.40
  -7  14  -1   13.60    7.20
   8 -14   1  138.29   14.60
  -8 -14  -1  140.39   21.80
   8 -14   1  100.39   15.20
   8  14   1  114.59   12.90
  -8  14  -1  180.88   17.70
  -8  14  -1  146.69   16.40
   8  14   1  161.38   15.10
  -8  14  -1  138.39   13.60
  -9 -14  -1    6.10   13.50
   9 -14   1    4.80    8.40
   9 -14   1   -6.80   10.40
  -9  14  -1    1.40    8.10
   9  14   1  -10.00    6.80
  -9  14  -1    1.60    7.60
  -9  14  -1   -7.60    8.20
   9  14   1    0.60    7.30
  10 -14   1  -10.20   10.50
 -10 -14  -1   -5.80   13.40
 -10  14  -1    1.20    7.60
 -10  14  -1   11.50    9.30
 -10  14  -1    3.60    8.90
  10  14   1    4.00    7.20
  10  14   1    6.10    8.20
 -11 -14  -1   23.30   16.30
  11 -14   1   21.20   12.10
 -11  14  -1   11.20    8.70
 -11  14  -1   -2.40    8.30
  11  14   1    5.90    7.70
 -11  14  -1   -0.20    9.70
  11  14   1    1.50    6.90
 -12 -14  -1    5.20   14.30
 -12  14  -1   10.20    9.90
 -12  14  -1   -1.70    9.60
  12  14   1    8.10    7.80
 -12  14  -1    5.00    9.30
 -13 -14  -1   -6.80   13.40
  13 -14   1    2.40   11.40
  13  14   1    6.70    8.00
 -13  14  -1   -6.30    8.50
 -13  14  -1   -7.10    8.50
  14 -14   1    9.20   12.30
 -14 -14  -1   17.00   15.30
 -14  14  -1   26.60   10.90
  14  14   1   21.80    9.00
 -14  14  -1    9.50    9.20
  13 -15  -1    6.80   13.60
  13 -15  -1    5.80   10.40
 -13 -15   1   -6.80   14.50
 -13  15   1    5.70    9.30
  13  15  -1    6.90    7.60
 -13  15   1   15.40   18.10
  12 -15  -1    3.50   12.00
  12 -15  -1   12.00   11.60
 -12 -15   1    1.50   15.70
 -12  15   1   -5.60    8.80
 -12  15   1   -6.50    8.60
  12  15  -1   -5.70    7.20
  12  15  -1   17.80    8.00
 -11 -15   1   -0.90   14.00
  11 -15  -1   -7.00    8.80
  11 -15  -1   13.10   12.90
  11  15  -1    6.10    7.80
  11  15  -1   14.00    8.70
 -11  15   1    8.90    9.50
 -11  15   1   -7.20    7.90
  10 -15  -1  -12.10   11.70
 -10 -15   1    3.60   13.50
  10 -15  -1    8.80    9.10
 -10  15   1    3.80    8.90
  10  15  -1   11.30    8.00
  10  15  -1   -6.90    6.90
 -10  15   1   -9.80    8.80
 -10  15   1   -3.80    7.50
  -9 -15   1    6.30   18.50
   9 -15  -1   -5.20   11.20
   9 -15  -1   -1.90    8.10
  -9  15   1    5.80   10.80
  -9  15   1   -0.50    7.90
   9  15  -1   -1.60    7.80
   9  15  -1   10.50    8.40
  -9  15   1   -4.00    8.90
   8 -15  -1   18.20   12.00
  -8 -15   1   18.40   13.90
   8 -15  -1   16.20    8.70
  -8  15   1    6.30    9.80
   8  15  -1   22.50    9.50
   8  15  -1   17.10    8.50
  -8  15   1   14.90    9.90
  -8  15   1   10.30    7.30
   7 -15  -1    3.30   12.10
   7 -15  -1   12.30    7.50
  -7 -15   1   42.90   15.60
  -7  15   1   21.30   10.70
   7  15  -1   32.90    9.50
  -7  15   1   46.10   11.80
  -7  15   1   43.80    8.80
   7  15  -1   37.70    9.80
   6 -15  -1   -7.50    6.30
  -6 -15   1   -5.20   13.20
   6 -15  -1   10.70   12.10
   6  15  -1   22.70    8.90
  -6  15   1    4.40    5.80
  -6  15   1   -4.50    8.50
  -6  15   1    9.30    9.70
   6  15  -1    7.30    8.10
   5 -15  -1   21.00   11.30
  -5 -15   1   40.30   15.30
   5 -15  -1   30.50    7.70
  -5  15   1   35.40   10.70
  -5  15   1   31.10    6.30
   5  15  -1   18.00   10.00
  -5  15   1   39.70   10.90
   5  15  -1   24.30    9.80
   4 -15  -1   -0.60   10.60
  -4 -15   1  -10.70   11.30
   4 -15  -1   -3.80    5.50
  -4  15   1    3.70    8.30
   4  15  -1   -8.50    7.00
   4  15  -1   15.10    9.00
  -4  15   1   -8.90    8.30
   3 -15  -1   73.99   13.50
  -3 -15   1   56.09   17.30
   3 -15  -1   66.79    8.40
   3  15  -1   69.69   11.40
  -3  15   1   72.29   12.30
  -3  15   1   51.79   12.50
   3  15  -1   86.29   13.50
   2 -15  -1    4.50    4.90
  -2 -15   1    6.50   12.70
   2 -15  -1   20.20   11.00
   2  15  -1   10.00    8.50
  -2  15   1    1.20    8.30
  -2  15   1   11.40    8.90
   2  15  -1    1.40    8.10
   1 -15  -1    7.30   10.10
   1 -15  -1  -15.80   12.50
   1 -15  -1    4.60    4.50
  -1 -15   1   27.10   14.70
   1  15  -1   18.10    9.30
  -1  15   1   28.00   10.20
   1  15  -1   13.90    9.30
  -1  15   1   18.20    9.80
   0 -15  -1    4.10   12.90
   0 -15   1    3.00   11.80
   0 -15  -1    1.10    3.60
   0  15  -1   18.60    9.50
   0  15   1    1.20    9.20
   0  15   1    1.70    8.00
   0  15  -1    0.90    8.40
   1 -15   1   -2.80    2.70
   1 -15   1    2.10    9.20
  -1 -15  -1   -8.90   12.10
   1 -15   1    4.00   11.40
   1  15   1    2.20    8.30
   1  15   1    5.60    9.00
  -1  15  -1   11.10    8.70
  -1  15  -1  -13.80    7.90
   2 -15   1    0.00    4.00
   2 -15   1  -15.30    9.00
  -2 -15  -1    5.20   13.60
  -2  15  -1    9.10    9.20
   2  15   1   -0.90    8.10
  -2  15  -1   -2.70    8.20
   2  15   1    0.90    9.30
   3 -15   1    4.60    5.00
   3 -15   1    4.70   10.00
  -3 -15  -1   26.50   14.50
  -3  15  -1    8.70    9.00
   3  15   1    8.50    8.70
  -3  15  -1    1.60    8.80
   3  15   1   19.00    9.00
  -4 -15  -1   79.79   17.80
   4 -15   1   97.99    9.80
   4 -15   1   87.19   13.90
  -4  15  -1   91.29   13.60
   4  15   1   60.89   11.50
  -4  15  -1   82.39    7.50
  -4  15  -1   75.39   13.00
   4  15   1   63.89   11.40
   5 -15   1   27.50   11.60
  -5 -15  -1    2.20   13.00
   5 -15   1   28.10    7.30
  -5  15  -1    4.80    8.70
   5  15   1   24.70    9.40
  -5  15  -1   36.60   10.60
   5  15   1   35.50   10.70
  -5  15  -1   16.10    6.10
  -6 -15  -1  225.18   25.30
   6 -15   1  209.58   20.30
  -6  15  -1  174.88   13.40
   6  15   1  201.58   17.20
  -6  15  -1  218.38   19.50
   6  15   1  191.78   17.30
  -6  15  -1  211.48   18.90
   7 -15   1   94.09   11.70
   7 -15   1   72.69   14.20
  -7 -15  -1   53.29   16.00
  -7  15  -1   84.29   14.30
   7  15   1   90.89   12.80
  -7  15  -1   77.79   11.90
   7  15   1   81.69   12.20
  -7  15  -1   93.19   13.40
  -8 -15  -1    5.30   17.10
   8 -15   1   19.20   12.20
   8 -15   1   30.50    9.20
   8  15   1   13.90    8.30
   8  15   1   14.40    9.40
  -8  15  -1    9.50   10.10
  -8  15  -1   22.50    7.90
   9 -15   1   -3.50    7.40
  -9 -15  -1   -3.70   13.20
   9 -15   1    3.50   11.40
   9  15   1   -9.30    6.90
  -9  15  -1    8.00    9.50
  -9  15  -1   14.90    8.00
  -9  15  -1   -6.40   14.00
   9  15   1   10.60    8.60
 -10 -15  -1   -4.00   15.00
  10 -15   1   -5.10    7.60
  10 -15   1   16.80   11.90
 -10  15  -1    7.30    9.40
 -10  15  -1   -4.30    8.70
 -10  15  -1    1.10    7.90
  10  15   1    0.10    8.10
  10  15   1   -9.10    6.90
  11 -15   1   -9.10   11.30
  11 -15   1    2.50    8.20
 -11 -15  -1  -11.80   14.60
  11  15   1   -5.00    7.40
 -11  15  -1    7.20    9.90
 -11  15  -1   -6.80    8.80
 -11  15  -1   -1.40    8.20
  12 -15   1   29.40   12.70
  12 -15   1    6.70   12.70
 -12 -15  -1    7.00   14.30
 -12  15  -1   23.10   11.00
  12  15   1   30.10    9.60
 -12  15  -1   27.30   11.00
  13 -15   1    4.90    9.60
 -13 -15  -1  -15.80   13.30
  13 -15   1    7.10   13.10
 -13  15  -1    1.10    9.20
 -13  15  -1    2.80    9.60
  11 -16  -1   15.00   13.40
 -11 -16   1    2.20   14.20
  11 -16  -1  -14.70    8.40
 -11  16   1   12.80    9.60
 -11  16   1   11.10   10.90
 -10 -16   1   23.10   15.60
  10 -16  -1   27.60   13.60
  10 -16  -1    9.60    9.10
 -10  16   1   25.30   10.70
  10  16  -1   14.80    9.20
 -10  16   1    7.10    8.70
  10  16  -1   21.90    9.30
   9 -16  -1   36.70   14.30
  -9 -16   1   55.29   17.80
   9 -16  -1   27.10    9.60
   9  16  -1   46.00   10.60
  -9  16   1   38.80   12.30
  -9  16   1   33.40   11.30
  -9  16   1   45.40   10.20
   9  16  -1   27.70    9.80
   8 -16  -1    4.70    7.60
   8 -16  -1   13.30   14.80
  -8 -16   1   -1.20   14.30
   8  16  -1   -3.30    7.80
   8  16  -1    6.30    9.20
  -8  16   1   11.30   10.10
  -8  16   1   17.70    8.70
  -8  16   1   12.40   10.50
   7 -16  -1   -8.10    6.30
  -7 -16   1   -0.20   15.20
   7 -16  -1    9.50   12.10
  -7  16   1   -0.50    9.20
  -7  16   1   -1.30    9.40
   7  16  -1    9.90    8.70
  -7  16   1   -5.20    5.80
   7  16  -1    1.20    8.30
   6 -16  -1    5.20   11.40
   6 -16  -1  -16.50    6.20
  -6 -16   1   26.10   28.00
  -6  16   1    1.90    5.30
   6  16  -1   13.90    9.00
  -6  16   1    8.40    9.30
   6  16  -1   13.90    9.40
  -6  16   1   20.20   11.20
   5 -16  -1  278.17   23.30
   5 -16  -1  242.68   18.00
  -5 -16   1  188.58   23.50
   5  16  -1  288.27   20.90
   5  16  -1  289.17   19.90
  -4 -16   1   34.30   15.60
   4 -16  -1   -9.40   10.20
   4 -16  -1   32.80    7.40
   4  16  -1   50.79   11.30
   4  16  -1   43.50   10.70
  -4  16   1   28.10   11.00
  -4  16   1   40.30   12.20
   3 -16  -1    6.90    5.30
   3 -16  -1    8.30   11.10
  -3 -16   1   -2.90   13.40
  -3  16   1   12.30    9.60
   3  16  -1   -1.80    8.70
   3  16  -1   16.80    9.50
  -3  16   1   10.20    9.40
  -2 -16   1   10.90   14.60
   2 -16  -1   -5.20    4.10
   2 -16  -1   14.70   11.10
   2 -16  -1   10.80   14.90
   2  16  -1   11.00    8.70
   2  16  -1   21.70    9.90
  -2  16   1    9.90    9.00
  -2  16   1   -6.00    8.50
   1 -16  -1   29.10   15.40
  -1 -16   1   88.09   19.60
  -1  16   1   61.99   12.70
   1  16  -1   81.89   13.10
  -1  16   1   70.59   12.40
   1  16  -1   62.29   12.40
   0 -16   1    5.00   14.70
   0 -16  -1    8.70   14.00
   0  16   1    1.20    9.60
   0  16   1   -7.20    8.00
   0  16  -1    3.90    8.70
   0  16  -1    1.40    8.70
  -1 -16  -1  115.19   20.60
   1 -16   1  122.19   20.30
   1  16   1   46.90   11.30
   1  16   1   53.69   12.70
  -1  16  -1   59.79   12.40
  -1  16  -1   76.99   12.80
  -2 -16  -1   91.99   18.70
   2 -16   1   69.39   16.90
   2 -16   1  102.29   14.90
   2  16   1   95.49   15.20
   2  16   1   77.79   12.70
  -2  16  -1   85.29   13.70
  -2  16  -1   82.29   13.40
   3 -16   1   33.40   12.50
   3 -16   1   10.10    4.60
  -3 -16  -1   11.70   14.00
   3  16   1   16.10    9.70
  -3  16  -1   25.40   10.50
  -3  16  -1   38.40   11.70
   3  16   1   30.40   10.80
   4 -16   1    1.50    5.30
  -4 -16  -1   23.90   14.80
   4 -16   1    9.90   10.90
   4  16   1   10.40    9.50
  -4  16  -1   -2.60    9.90
  -4  16  -1    4.70    9.50
   4  16   1   10.30    9.50
   5 -16   1   94.79    9.90
   5 -16   1   73.69   14.10
  -5  16  -1  137.89   26.50
   5  16   1  114.89   14.60
  -5  16  -1   80.99   24.30
   5  16   1  113.89   15.10
  -5  16  -1   98.69   10.30
   6 -16   1   -2.10   10.80
   6 -16   1    0.60    6.10
  -6 -16  -1   51.89   17.40
  -6  16  -1    3.10    5.80
   6  16   1    5.10    9.00
  -6  16  -1    1.40    9.20
  -6  16  -1   -3.20   10.00
   6  16   1  -14.80    8.20
   7 -16   1   65.29   15.00
   7 -16   1   78.49   10.90
  -7 -16  -1   88.59   19.50
  -7  16  -1   73.69   13.20
  -7  16  -1   74.29   13.30
   7  16   1   74.79   12.90
  -7  16  -1   65.29   13.00
   7  16   1   88.59   13.10
  -8 -16  -1   -8.40   13.20
   8 -16   1    9.60   12.00
   8 -16   1    1.50    6.70
  -8  16  -1    7.50    7.30
   8  16   1    4.00    8.10
   8  16   1   10.50    8.50
  -8  16  -1   26.90   10.90
  -8  16  -1   -0.40    9.90
  -9 -16  -1   70.99   18.50
   9 -16   1   67.69   15.60
   9 -16   1   59.29   11.30
  -9  16  -1   52.19   13.20
  -9  16  -1   42.70   12.30
   9  16   1   42.90   10.90
   9  16   1   49.80   11.50
  -9  16  -1   68.69   10.90
 -10 -16  -1   25.70   17.30
  10 -16   1    1.30    8.50
  10 -16   1  -13.80   11.30
 -10  16  -1    0.20    9.80
  10  16   1  -12.10   13.90
 -10  16  -1   -7.50    7.70
 -10  16  -1    1.40    9.20
  11 -16   1   -1.20    9.20
  11 -16   1   -5.30   11.90
 -11 -16  -1   30.20   17.70
  11  16   1    9.50    8.70
 -11  16  -1   -8.30    9.00
 -11  16  -1    1.60    8.30
 -11  16  -1  -10.60    8.40
  -9 -17   1   24.90   17.60
   9 -17  -1   40.60   15.50
   9 -17  -1   38.60    9.70
   9  17  -1   17.20    9.80
  -9  17   1   32.00   11.50
   9  17  -1   42.90   11.10
   8 -17  -1   -4.70   12.30
   8 -17  -1   -4.50    7.70
  -8 -17   1   10.10   17.10
   8  17  -1   14.00   10.10
  -8  17   1   14.00   10.40
  -8  17   1   18.10   11.60
   8  17  -1   11.40   10.00
  -7 -17   1   -3.60   15.10
   7 -17  -1   -1.80   12.00
   7 -17  -1   -7.60    6.40
  -7  17   1  -12.20    8.20
   7  17  -1    6.10    9.40
  -7  17   1    4.80   10.70
   7  17  -1    5.70   10.20
  -6 -17   1    6.90   15.70
   6 -17  -1    4.30    6.30
   6 -17  -1   -0.30   11.60
  -6  17   1   17.40   10.40
  -6  17   1   19.50   11.00
   6  17  -1   24.20   10.70
   6  17  -1   20.60   10.10
   5 -17  -1   -2.70   13.20
  -5 -17   1  -10.50   14.10
   5  17  -1   -5.10   11.30
  -5  17   1    1.90   10.00
   5  17  -1   -3.10    9.10
  -5  17   1    1.70   10.30
   4 -17  -1   19.30   12.60
  -4 -17   1   25.60   16.10
  -4  17   1   16.00   10.60
   4  17  -1   22.40   11.10
  -4  17   1   15.50   10.80
  -3 -17   1   24.90   15.30
   3 -17  -1   47.10   17.80
   3 -17  -1   53.39   14.10
  -3  17   1   53.79   13.10
  -3  17   1   38.40   11.70
   3  17  -1   42.60   12.00
   2 -17  -1   49.10   18.10
  -2 -17   1   40.00   15.90
  -2  17   1   35.80   12.30
   2  17  -1   27.10   12.20
  -2  17   1   37.00   12.20
   1 -17  -1    0.90   14.30
  -1 -17   1    0.80   15.60
   1  17  -1    4.10   11.00
  -1  17   1   16.20   10.80
   1  17  -1    5.60   10.60
  -1  17   1    5.20    9.30
   0 -17   1   47.40   16.50
   0 -17  -1   60.89   18.40
   0  17  -1   43.40   12.60
   0  17   1   46.10   12.90
   0  17   1   74.29   13.70
   0  17  -1   51.29   11.80
  -1 -17  -1   70.99   19.30
   1 -17   1   50.49   18.20
  -1  17  -1   81.29   15.10
   1  17   1   85.49   13.80
   1  17   1   74.79   14.30
  -1  17  -1   64.89   12.70
   2 -17   1    5.30   14.40
  -2 -17  -1    9.30   15.90
   2  17   1    4.10    9.00
  -2  17  -1    7.70   10.40
   2  17   1  -11.00    9.10
  -2  17  -1   -2.60    9.40
   3 -17   1   34.70   12.40
   3 -17   1   49.60   17.00
  -3 -17  -1   17.50   15.10
   3  17   1   40.90   12.30
  -3  17  -1   34.30   12.30
  -3  17  -1   28.60   10.90
   3  17   1   27.50   11.10
  -4 -17  -1   39.70   16.20
   4 -17   1   32.00   13.10
  -4  17  -1   17.30   11.20
   4  17   1   30.70   11.80
  -4  17  -1   22.00   11.10
   4  17   1   23.30   10.90
   5 -17   1   -1.10   10.90
  -5 -17  -1    2.80   13.90
  -5  17  -1   29.40   11.50
  -5  17  -1   -4.90    9.00
   5  17   1    8.90    9.90
   5  17   1   22.80   10.60
  -6 -17  -1   -9.30   14.30
  -6  17  -1    2.90   10.70
   6  17   1   19.60   10.30
   6  17   1    9.00    9.70
  -6  17  -1    3.80    9.80
  -7 -17  -1   -4.50   13.70
   7 -17   1  -14.80    6.20
   7 -17   1  -18.90   11.10
   7  17   1    5.50    9.10
  -7  17  -1   -0.70    9.40
  -7  17  -1    0.60   10.00
   7  17   1  -25.50    7.30
  -8 -17  -1   -3.70   14.20
   8 -17   1   -2.60   11.90
   8 -17   1  -13.10    6.00
  -8  17  -1   -5.80    9.50
  -8  17  -1    2.10   10.40
   8  17   1   -4.90    8.50
   8  17   1   -3.60    8.90
  -9 -17  -1   -8.70   14.40
   9 -17   1    7.30   13.10
   9 -17   1  -16.80    6.50
  -9  17  -1    6.90   10.20
  -9  17  -1   12.80   11.10
   9  17   1    4.90    9.70
  -6 -18   1    4.40   16.10
   6 -18  -1    5.10   12.30
   6  18  -1   22.90   11.50
  -6  18   1   16.10   11.30
   6  18  -1   19.00   10.40
  -6  18   1   14.90   12.10
   5 -18  -1  -13.40   11.60
  -5 -18   1    9.00   16.20
  -5  18   1   -5.80   10.10
   5  18  -1   -4.20    8.90
   5  18  -1    2.00    9.10
  -5  18   1    0.70    9.70
   4 -18  -1   46.40   13.90
   4 -18  -1   66.29   19.80
  -4 -18   1   54.99   17.60
  -4  18   1   43.40   12.20
  -4  18   1   47.40   12.90
   4  18  -1   67.29   14.30
   4  18  -1   56.29   12.50
   3 -18  -1    8.80   14.70
  -3 -18   1   -5.40   14.60
  -3  18   1   11.50   10.40
  -3  18   1   17.40   11.70
   3  18  -1   -6.80    9.30
   3  18  -1   12.70   10.10
   2 -18  -1  -19.30   14.00
  -2 -18   1    4.20   14.60
   2  18  -1    2.10    9.60
  -2  18   1    0.90   10.30
   2  18  -1    0.10   10.90
  -2  18   1  -15.40    8.40
   1 -18  -1    7.90   16.10
  -1 -18   1  -21.00   14.10
   1  18  -1   -4.20   10.20
  -1  18   1   -6.90    8.80
   1  18  -1   10.40   10.00
  -1  18   1    2.10   10.50
   0 -18   1    5.70   16.10
   0 -18  -1  -13.20   15.30
   0  18  -1    9.80    9.90
   0  18  -1   15.90   12.20
   0  18   1   -5.60    9.30
   0  18   1   -1.80    9.90
   1 -18   1    5.40   15.50
  -1 -18  -1   10.00   15.50
   1  18   1    5.50   10.50
   1  18   1   12.80   10.60
  -1  18  -1   -4.00    9.40
  -1  18  -1    6.60    9.90
   2 -18   1   38.50   18.00
  -2 -18  -1   24.00   17.40
   2  18   1   41.90   12.40
   2  18   1   14.70   10.90
  -2  18  -1   44.90   12.70
  -2  18  -1    8.10   10.20
  -3 -18  -1  -22.70   13.80
   3 -18   1  -14.90   13.80
   3  18   1   11.00   10.60
  -3  18  -1   -3.00    8.70
   3  18   1  -13.20    8.90
  -3  18  -1  -14.70    9.00
  -4 -18  -1   17.30   17.30
   4 -18   1   31.40   12.70
   4 -18   1   14.80   16.00
   4  18   1   36.80   11.90
  -4  18  -1   10.50   10.40
   4  18   1   24.10   11.30
  -4  18  -1   19.30   12.50
  -5 -18  -1    3.80   15.50
   5 -18   1    0.00   11.50
  -5  18  -1    7.00   10.70
   5  18   1    6.80    9.80
  -5  18  -1   18.20   12.00
   5  18   1    3.80    9.70
  -6 -18  -1   36.00   18.50
   6 -18   1   31.40   13.00
  -6  18  -1   65.59   13.70
  23   0  -2   -9.40   10.90
 -23   0   2   12.00   13.00
  22   0  -2  122.19   13.30
  22   0  -2   74.89   15.70
 -22   0   2   80.79   16.40
  21   0  -2   53.89   13.80
  21   0  -2   73.59   10.80
 -21   0   2   52.79   14.60
 -20   0   2   71.19   15.00
  20   0  -2   76.29   14.80
  20   0  -2   99.99   18.40
 -19   0   2   -8.60    9.20
  19   0  -2    2.50    5.90
 -18   0   2  122.49   15.80
  18   0  -2  159.78   12.70
 -17   0   2   -2.20    8.30
  17   0  -2    2.00    5.20
  16   0  -2   -0.60    4.60
 -16   0   2   -7.10    7.50
 -15   0   2   36.20   10.10
  15   0  -2   37.20    6.40
 -14   0   2    6.50    8.20
 -13   0   2  994.30   36.50
  13   0  -2  992.10   31.40
  12   0  -2   72.69    6.80
 -12   0   2   61.49    9.10
 -11   0   2 1335.57   45.50
  11   0  -2 1375.06   37.70
  11   0  -2 1401.06   40.40
 -11   0   2 1389.76   44.70
 -10   0   2  613.94   24.00
 -10   0   2  627.54   25.00
  10   0  -2  643.64   20.30
  10   0  -2  642.34   20.40
  -9   0   2  286.57   14.10
  -9   0   2  268.87   14.60
   9   0  -2  281.47    9.10
   9   0  -2  267.47   12.80
   9   0  -2  281.07   10.50
   8   0  -2   53.49    3.40
   8   0  -2   54.49    4.30
  -8   0   2   62.89    6.80
  -8   0   2   62.69    7.70
   8   0  -2   71.99    8.10
   8   0  -2   50.99    5.80
  -7   0   2  706.73   24.60
   7   0  -2  702.33   23.40
  -7   0   2  712.93   24.00
   7   0  -2  747.93   21.00
   7   0  -2  710.23   24.60
   7   0  -2  713.03   22.20
   6   0  -2  115.79    4.90
  -6   0   2  108.09    8.70
   6   0  -2  108.79    7.30
   6   0  -2   98.09    8.50
  -6   0   2  100.59    7.80
   5   0  -2 1121.29   33.60
  -5   0   2 1125.19   34.40
   5   0  -2 1121.19   30.60
   5   0  -2 1139.59   33.00
   4   0  -2 1560.94   44.90
  -4   0   2 1514.65   43.90
  -4   0   2 1569.04   43.80
   4   0  -2 1602.04   41.50
   4   0  -2 1535.25   41.40
  -3   0   2 3303.97   87.79
   3   0  -2 3236.98   87.59
   2   0  -2  154.18    6.40
  -2   0   2  155.88    6.60
   2   0  -2  169.08    6.70
  -2   0   2  164.08    6.50
   1   0  -2   -0.80    0.50
   1   0  -2    1.10    0.80
   1   0  -2    0.50    0.60
   1   0  -2    0.40    0.40
  -1   0   2   -2.30    0.80
   0   0  -2   -0.70    0.60
   3   0   2 3336.97   89.79
  -3   0  -2 3338.27   89.79
   4   0   2 1842.72   50.69
  -4   0  -2 1752.52   49.00
  -4   0  -2 1773.72   50.59
   4   0   2 1814.82   49.40
  -4   0  -2 1838.02   47.70
  -5   0  -2   37.20    3.60
   5   0   2   49.30    4.60
  -5   0  -2   34.90    4.60
  -5   0  -2   44.10    6.60
   5   0   2   43.80    5.70
  -5   0  -2   32.20    1.60
   6   0   2 3108.39   88.29
  -6   0  -2 3138.69   87.79
   6   0   2 3189.98   86.39
  -6   0  -2 3180.08   85.79
  -6   0  -2 3329.47   88.79
  -7   0  -2  329.77   14.30
   7   0   2  340.77   12.70
   7   0   2  358.86   15.20
  -7   0  -2  348.77   15.30
  -8   0  -2    4.80    5.20
  -8   0  -2    0.90    4.20
   8   0   2    3.60    3.10
  -8   0  -2    6.80    2.80
   8   0   2   13.20    5.30
  -9   0  -2    4.10    2.60
   9   0   2    4.40    3.40
  -9   0  -2    2.70    4.70
  -9   0  -2   -2.40    5.70
 -10   0  -2  935.31   27.60
 -10   0  -2  894.81   32.50
  10   0   2  927.71   29.10
 -10   0  -2  875.01   31.30
 -11   0  -2  518.15   21.70
  11   0   2  482.85   18.60
 -11   0  -2  462.65   22.60
 -12   0  -2   25.10    8.10
 -12   0  -2   25.60    7.30
  12   0   2   31.40    5.80
 -12   0  -2   27.40    3.70
 -13   0  -2  242.18   16.50
  13   0   2  229.48   13.10
 -13   0  -2  223.38    9.50
 -14   0  -2  386.66   21.50
  14   0   2  426.56   18.50
 -14   0  -2  390.46   13.30
 -14   0  -2  386.16   13.00
 -15   0  -2    3.90    7.60
 -15   0  -2    1.10    1.70
  15   0   2   -3.70    5.00
 -15   0  -2    6.00    2.00
  16   0   2  104.59   10.70
 -16   0  -2  115.29   14.20
  17   0   2  114.09   11.90
 -17   0  -2  112.19   14.90
  18   0   2   -1.40    6.70
 -18   0  -2   -6.20    8.40
 -19   0  -2  122.09   16.80
  19   0   2  121.29   13.50
  20   0   2  131.59   14.30
 -20   0  -2  108.59   18.00
 -21   0  -2   71.99   16.00
  21   0   2  104.59   14.00
 -22   0  -2   51.49   15.30
  22   0   2   47.90   14.80
  22   0   2   43.20   11.10
  23  -1  -2   13.00   13.20
 -23  -1   2    9.00   12.90
  23  -1  -2   23.10    9.00
 -23   1   2   28.70   15.10
  23   1  -2   20.90   12.90
  22  -1  -2   -0.50   11.10
  22  -1  -2    1.70    7.40
 -22  -1   2  -20.70   10.20
 -22   1   2  -10.70   10.70
  22   1  -2   -0.50   10.20
  22   1  -2    3.80    6.90
 -21  -1   2   11.80   21.30
  21  -1  -2    6.10   10.90
  21  -1  -2   10.80    7.80
 -21   1   2   20.00   13.00
  21   1  -2   23.70    8.00
 -20  -1   2   20.10   11.20
  20  -1  -2   38.80   13.00
  20  -1  -2   32.10    8.50
 -20   1   2   32.00   12.90
  20   1  -2   38.80    8.30
  19  -1  -2  130.49   13.00
  19  -1  -2  137.09   17.90
 -19  -1   2   87.59   15.00
 -19   1   2  105.79   15.90
  19   1  -2  141.29   12.40
  18  -1  -2    6.30    9.30
 -18  -1   2    7.00    9.70
  18  -1  -2   -0.50    5.90
  18   1  -2   -7.80    5.10
 -18   1   2    1.90    9.60
 -17  -1   2   -8.10    7.60
  17  -1  -2    3.70    5.60
 -17   1   2    4.90    8.90
  17   1  -2    9.10    5.50
  16  -1  -2    6.70    5.50
 -16  -1   2   11.20    8.40
 -16   1   2    8.10    8.20
  16   1  -2   -2.20    4.30
  15  -1  -2  101.09    9.60
 -15  -1   2   74.79   12.80
 -15  -1   2   96.39   13.30
  15   1  -2   93.29    8.50
 -15   1   2   94.39   12.70
 -14  -1   2  109.49   14.00
 -14  -1   2   99.09   12.00
  14  -1  -2  128.99    9.80
 -14   1   2  138.09   14.40
  14   1  -2  124.79    9.00
 -13  -1   2  187.18   16.60
  13  -1  -2  207.48   11.40
 -13  -1   2  235.28   15.70
  13   1  -2  214.78   10.70
 -13   1   2  193.08   15.20
  12  -1  -2    3.30    3.80
 -12  -1   2   -0.50    5.90
  12  -1  -2   -0.30    2.10
 -12  -1   2   -2.10    7.20
  12   1  -2    3.80    3.40
 -12   1   2   -5.00    5.70
 -11  -1   2   11.10    6.90
 -11  -1   2    1.10    5.40
  11  -1  -2    3.50    3.60
  11  -1  -2    5.00    2.20
  11   1  -2    5.50    3.10
 -11   1   2    2.10    6.00
 -11   1   2    4.90    1.60
 -10  -1   2  408.26   17.90
  10  -1  -2  413.56   14.90
  10  -1  -2  401.06   13.00
 -10  -1   2  397.96   19.10
  10   1  -2  402.36   11.90
 -10   1   2  397.66   18.20
  10   1  -2  389.86   11.80
  10   1  -2  413.46   13.90
 -10   1   2  401.86   12.20
 -10   1   2  429.56   12.70
  -9  -1   2   15.50    6.80
   9  -1  -2   12.80    3.30
   9  -1  -2   14.60    2.60
  -9  -1   2    8.30    4.50
   9   1  -2   17.60    3.00
  -9   1   2   13.00    2.20
  -9   1   2   19.40    5.60
   9   1  -2   18.30    4.50
  -9   1   2   19.20    2.30
   8  -1  -2 1107.49   35.40
   8  -1  -2 1155.18   32.20
  -8  -1   2 1118.09   36.90
   8  -1  -2 1125.89   36.40
   8  -1  -2 1176.58   33.30
  -8  -1   2 1166.28   35.80
  -8   1   2 1164.88   31.60
   8   1  -2 1140.69   32.10
  -8   1   2 1203.78   36.50
   8   1  -2 1104.39   36.30
  -8   1   2 1163.18   31.70
  -7  -1   2   76.79    7.20
   7  -1  -2   73.09    5.10
   7  -1  -2   64.49    4.20
   7  -1  -2   58.09    6.00
  -7  -1   2   72.39    7.70
   7  -1  -2   85.29    8.30
   7   1  -2   63.29    7.20
  -7   1   2   68.89    4.00
   7   1  -2   68.49    6.40
   7   1  -2   73.29    4.00
  -7   1   2   70.59    3.80
  -7   1   2   68.79    6.90
   6  -1  -2  545.45   16.20
   6  -1  -2  520.65   15.70
   6  -1  -2  531.95   19.20
  -6  -1   2  529.05   19.40
   6  -1  -2  515.05   18.10
  -6  -1   2  507.95   18.10
  -6   1   2  525.65   18.50
  -6   1   2  530.05   15.30
  -6   1   2  518.55   15.20
   6   1  -2  512.05   17.50
   6   1  -2  517.65   14.90
   6   1  -2  506.95   19.20
   5  -1  -2   -2.00    3.20
  -5  -1   2    0.60    3.20
   5  -1  -2    1.00    1.90
   5  -1  -2   -1.80    2.90
   5  -1  -2   -0.90    1.70
  -5  -1   2    2.10    4.40
   5   1  -2   -0.10    3.60
  -5   1   2    0.00    3.30
  -5   1   2    3.00    1.70
   5   1  -2   -1.60    2.50
  -5   1   2    0.80    1.50
  -4  -1   2 1032.10   30.50
   4  -1  -2 1029.60   28.60
  -4  -1   2 1038.70   29.90
   4  -1  -2  989.20   29.80
   4  -1  -2 1015.60   29.80
   4  -1  -2  994.60   30.20
   4   1  -2  999.20   29.50
  -4   1   2 1039.40   30.30
  -4   1   2 1106.49   28.20
   4   1  -2 1057.29   30.50
  -4   1   2 1005.10   28.10
  -3  -1   2   -5.00    3.00
   3  -1  -2    3.00    2.80
   3  -1  -2    2.50    2.90
  -3  -1   2   -1.40    2.50
   3  -1  -2    1.60    1.70
  -3   1   2    1.70    2.90
  -3   1   2    3.80    1.60
  -3   1   2    6.50    1.70
   3   1  -2    4.20    2.40
   3   1  -2    5.60    3.10
   2  -1  -2  418.06   12.10
  -2  -1   2  416.86   13.00
   2  -1  -2  409.56   13.10
   2  -1  -2  411.66   12.20
   2  -1  -2  432.16   13.20
  -2  -1   2  407.16   13.20
  -2   1   2  407.86   12.20
   2   1  -2  425.86   12.90
  -2   1   2  413.76   13.60
  -2   1   2  419.56   13.30
   2   1  -2  412.86   13.30
  -2   1   2  419.36   12.10
   1  -1  -2  256.07    7.90
  -1  -1   2  255.67    7.30
  -1  -1   2  261.17    8.10
   1  -1  -2  260.77    8.60
   1  -1  -2  259.17    8.60
  -1  -1   2  251.97    7.60
   1  -1  -2  254.97    8.40
  -1   1   2  262.17    7.90
   1   1  -2  257.47    7.40
   1   1  -2  262.17    7.60
   1   1  -2  257.67    8.10
  -1   1   2  268.77    8.50
  -1   1   2  255.37    8.40
   0  -1  -2   40.90    2.70
   0  -1  -2   43.60    3.10
   0  -1  -2   39.30    3.10
   0  -1   2   45.80    2.60
   0  -1   2   46.30    2.70
   0   1  -2   39.70    2.50
   0   1  -2   46.60    2.60
   0   1   2   41.90    3.20
   0   1  -2   33.80    2.60
   0   1   2   44.10    2.60
   0   1   2   41.90    3.30
  -1  -1  -2 1232.78   33.70
   1  -1   2 1201.68   33.40
  -1  -1  -2 1235.38   33.80
  -1  -1  -2 1229.48   33.20
   1  -1   2 1203.68   33.20
   1   1   2 1201.78   33.60
   1   1   2 1215.28   33.20
   1   1   2 1230.18   33.70
  -1   1  -2 1215.08   33.20
  -1   1  -2 1249.47   33.40
   2   1   2 4082.09  108.89
  -4  -1  -2  736.63   21.30
  -4  -1  -2  745.03   19.80
   4  -1   2  741.93   23.00
   4  -1   2  733.33   22.10
  -4  -1  -2  751.52   22.30
   4  -1   2  740.43   20.80
  -4  -1  -2  747.13   23.50
  -4   1  -2  721.63   21.70
   4   1   2  725.63   21.60
  -4   1  -2  748.63   20.80
   4   1   2  771.92   23.20
   4   1   2  764.22   23.50
   5  -1   2   42.20    5.30
  -5  -1  -2   27.80    5.10
  -5  -1  -2   39.90    3.70
   5  -1   2   30.70    4.00
   5  -1   2   36.30    3.00
  -5   1  -2   39.20    3.00
   5   1   2   36.40    5.10
  -5   1  -2   25.30    4.50
  -5   1  -2   27.00    4.60
   5   1   2   27.80    3.40
   6  -1   2  108.59    8.50
   6  -1   2  106.49    7.50
  -6  -1  -2   99.59    5.40
  -6  -1  -2   94.09    9.00
   6  -1   2  100.59    4.40
  -6  -1  -2  118.39    7.70
  -6   1  -2   98.09    5.90
   6   1   2  103.69    6.10
  -6   1  -2  110.39    8.20
  -6   1  -2  106.79    4.40
  -6   1  -2  102.09    8.70
   6   1   2   91.89    8.60
  -7  -1  -2   34.40    3.50
  -7  -1  -2   37.40    6.60
   7  -1   2   44.90    6.50
   7  -1   2   32.30    4.40
  -7  -1  -2   33.50    5.00
   7  -1   2   33.40    2.70
  -7   1  -2   35.80    2.70
  -7   1  -2   38.80    6.40
   7   1   2   36.20    4.40
  -7   1  -2   28.30    5.10
  -7   1  -2   33.70    3.80
  -8  -1  -2   65.49    8.20
  -8  -1  -2   66.69    7.30
  -8  -1  -2   60.49    4.40
   8  -1   2   46.10    6.70
   8  -1   2   56.39    5.60
   8   1   2   40.20    6.50
  -8   1  -2   53.69    4.80
  -8   1  -2   51.09    6.90
   8   1   2   65.89    5.70
  -9  -1  -2   46.70    8.50
  -9  -1  -2   27.20    5.50
   9  -1   2   46.70    5.90
  -9  -1  -2   36.70    3.70
  -9   1  -2   27.10    3.90
   9   1   2   34.00    4.70
  -9   1  -2   27.10    5.80
 -10  -1  -2  213.58   15.00
 -10  -1  -2  220.28   13.10
  10  -1   2  238.78   11.60
 -10  -1  -2  217.48    8.70
  10   1   2  217.98   10.70
 -10   1  -2  225.18   13.60
 -10   1  -2  212.78    9.40
 -11  -1  -2 1055.29   30.20
  11  -1   2 1113.99   33.90
 -11  -1  -2 1017.20   35.60
 -11  -1  -2 1022.80   37.30
  11   1   2 1030.90   32.80
 -11   1  -2 1002.50   36.10
 -11   1  -2 1064.69   31.10
 -12  -1  -2  613.84   19.00
  12  -1   2  574.64   22.20
 -12  -1  -2  584.14   26.50
 -12  -1  -2  586.14   24.70
 -12   1  -2  624.74   25.70
  12   1   2  606.14   21.80
 -12   1  -2  574.34   19.30
 -13  -1  -2   36.30    3.40
 -13  -1  -2   35.30    9.90
 -13  -1  -2   36.30    8.30
  13  -1   2   25.40    6.20
 -13   1  -2   37.80    9.30
 -13   1  -2   41.90    4.80
  13   1   2   47.00    7.10
  14  -1   2  248.08   14.60
 -14  -1  -2  281.57   20.10
 -14  -1  -2  244.68   18.90
  14   1   2  244.38   13.90
 -14   1  -2  255.17   10.80
 -14   1  -2  239.18   11.80
 -14   1  -2  238.08   17.50
  15  -1   2   17.00    6.50
 -15  -1  -2   15.10    9.80
 -15  -1  -2   18.90    8.70
 -15   1  -2   27.40    9.10
 -15   1  -2   21.60    5.70
  15   1   2   24.00    6.70
 -15   1  -2   17.00    3.70
  16  -1   2   23.60    7.60
 -16  -1  -2    4.40    8.60
  16   1   2   14.00    6.60
 -16   1  -2   22.60    9.50
 -16   1  -2   22.80    2.80
 -16   1  -2   15.20    3.30
 -17  -1  -2  119.29   15.70
 -17   1  -2   78.99   13.40
  17   1   2   75.19   10.20
 -18  -1  -2    5.90    9.90
  18  -1   2    1.10    7.00
 -18   1  -2   -6.20    9.30
  18   1   2   -4.20    6.30
  19  -1   2    0.40    7.60
 -19  -1  -2    5.70   10.30
  19   1   2    8.00    7.20
 -19   1  -2    5.80   10.40
  20  -1   2   47.70   11.10
 -20  -1  -2   33.50   12.30
  20   1   2   49.80   10.40
  21  -1   2   35.70   12.80
 -21  -1  -2   41.30   13.00
  21  -1   2   30.50   10.30
  21   1   2   31.60   10.20
 -21   1  -2   43.60   14.30
  22  -1   2   11.50    9.20
 -22  -1  -2  -10.30   10.80
  22  -1   2  -13.40   10.80
  22   1   2   -9.20    7.90
 -22   1  -2   -1.60   10.90
  22  -2  -2   24.70   13.30
  22  -2  -2   15.80    8.50
 -22  -2   2   16.00   12.00
 -22   2   2    9.60   13.00
  22   2  -2   20.50    7.60
  21  -2  -2   34.90    9.60
  21  -2  -2    7.50   11.50
 -21  -2   2   13.80   19.60
 -21   2   2   15.30   12.50
  21   2  -2    4.90    7.10
 -20  -2   2   14.30   11.80
  20  -2  -2    8.30    7.60
  20  -2  -2    7.50   11.00
 -20   2   2   -2.10   10.80
  20   2  -2    2.00    6.20
 -19  -2   2   31.90   11.90
  19  -2  -2   37.40   12.40
  19  -2  -2   50.29    9.50
  19   2  -2   53.79    8.50
 -19   2   2   73.19   14.70
 -18  -2   2   -8.10    9.20
  18  -2  -2    0.60   10.00
  18  -2  -2   -5.20    6.00
 -18   2   2   -3.70   10.20
  18   2  -2    8.10    5.40
 -17  -2   2  164.88   16.80
 -17  -2   2  129.29   17.70
  17  -2  -2  117.19   14.70
  17  -2  -2  140.79   12.80
 -17   2   2  147.39   17.20
  17   2  -2  148.89   11.00
 -16  -2   2  574.44   29.50
 -16  -2   2  505.25   26.20
  16  -2  -2  553.44   22.70
  16  -2  -2  554.64   26.90
  16   2  -2  519.25   20.60
 -16   2   2  538.45   28.00
  15  -2  -2    4.60    7.20
 -15  -2   2    9.70    8.90
 -15  -2   2    2.40    7.40
  15  -2  -2    6.70    5.40
  15   2  -2   13.60    4.80
 -15   2   2    0.70    7.70
 -14  -2   2   13.00    7.90
  14  -2  -2   22.40    5.70
  14  -2  -2   26.00    8.20
 -14  -2   2   -4.20    8.70
  14   2  -2   16.80    4.90
 -14   2   2    5.80    7.10
  13  -2  -2   32.00    3.80
  13  -2  -2   32.90    6.30
 -13  -2   2   37.20    8.90
 -13  -2   2   42.50   10.50
 -13   2   2   34.40    3.10
  13   2  -2   40.90    5.40
 -13   2   2   31.50    9.00
  12  -2  -2  230.18    9.10
  12  -2  -2  228.98   12.10
 -12  -2   2  239.38   15.10
 -12  -2   2  204.88   16.50
 -12   2   2  226.08    8.40
  12   2  -2  212.98   11.20
 -12   2   2  231.88    8.60
 -12   2   2  260.47   16.10
 -11  -2   2    7.60    6.80
 -11  -2   2    5.70    5.70
  11  -2  -2    1.80    4.00
  11  -2  -2    1.30    2.50
 -11   2   2    5.10    2.80
  11   2  -2    3.00    2.80
 -11   2   2   -0.50    5.40
 -11   2   2    6.00    2.60
  10  -2  -2  180.78    9.90
  10  -2  -2  190.08    8.00
 -10  -2   2  180.28   11.90
 -10  -2   2  170.38   13.60
 -10   2   2  188.38    8.60
 -10   2   2  187.78   12.70
 -10   2   2  197.98    8.00
  10   2  -2  188.58    6.40
  10   2  -2  206.68    8.30
   9  -2  -2    1.40    3.40
  -9  -2   2   -6.60    6.10
  -9  -2   2    3.60    4.10
   9  -2  -2   -3.10    2.10
   9   2  -2    0.30    1.50
   9   2  -2    4.80    3.20
  -9   2   2    4.30    2.60
   9   2  -2   -3.70    2.20
  -9   2   2   -2.00    4.50
  -9   2   2    1.50    2.20
   8  -2  -2  977.80   28.60
  -8  -2   2  967.70   31.30
  -8  -2   2  956.40   32.80
   8  -2  -2  985.30   31.50
   8  -2  -2 1033.10   34.40
   8  -2  -2  986.80   32.50
   8   2  -2 1029.30   33.00
   8   2  -2  991.30   27.50
  -8   2   2  991.70   32.20
  -8   2   2 1002.90   28.50
   8   2  -2  983.00   27.80
  -8   2   2  962.50   28.20
   8   2  -2  977.70   30.60
   7  -2  -2  102.39    6.30
  -7  -2   2   75.09    7.60
  -7  -2   2   95.79    7.60
   7  -2  -2   88.69    5.30
   7  -2  -2  101.49    7.80
   7   2  -2   85.09    4.30
  -7   2   2   85.39    8.20
   7   2  -2   91.99    6.50
   7   2  -2   82.59    4.40
  -7   2   2   90.29    5.10
  -7   2   2   97.79    5.40
   6  -2  -2   50.09    4.20
   6  -2  -2   42.50    5.20
   6  -2  -2   47.50    4.50
  -6  -2   2   33.90    4.70
   6  -2  -2   42.60    5.10
   6  -2  -2   49.40    6.30
  -6  -2   2   37.00    6.00
  -6   2   2   45.00    3.80
  -6   2   2   44.50    4.20
   6   2  -2   42.20    3.00
   6   2  -2   43.10    6.00
  -6   2   2   47.60    5.60
   6   2  -2   42.20    4.60
   6   2  -2   39.40    3.50
   5  -2  -2  116.09    6.40
  -5  -2   2  133.49    7.30
   5  -2  -2  118.89    7.50
   5  -2  -2  138.89    8.00
   5   2  -2  130.49    6.70
  -5   2   2  113.39    6.00
  -5   2   2  121.29    8.20
   5   2  -2  120.39    5.40
  -5   2   2  134.89    6.10
   4  -2  -2  584.44   18.30
  -4  -2   2  611.34   18.70
   4  -2  -2  583.04   19.00
   4  -2  -2  589.54   18.10
   4  -2  -2  600.54   19.40
  -4  -2   2  620.64   20.00
  -4   2   2  600.84   18.00
   4   2  -2  599.84   18.30
  -4   2   2  604.34   19.40
  -4   2   2  630.94   18.00
   4   2  -2  595.24   17.70
   4   2  -2  607.94   19.90
   4   2  -2  619.84   16.50
   3  -2  -2 6097.69  163.58
  -3   2   2 6234.68  163.78
  -2  -2   2 2823.22   77.59
   2  -2  -2 2829.72   77.69
   2  -2  -2 2918.11   76.99
   2  -2  -2 2964.80   77.19
   2  -2  -2 2811.52   76.99
  -2  -2   2 2911.91   76.79
  -2   2   2 2899.41   77.09
   2   2  -2 2930.91   77.59
  -2   2   2 2849.42   77.19
  -2   2   2 2867.21   76.89
   2   2  -2 2934.21   76.69
   2   2  -2 2856.01   76.89
  -2   2   2 2754.42   76.99
  -2   2   2 2906.81   77.59
   1  -2   2    0.40    2.00
  -1  -2  -2    2.60    3.30
  -1  -2  -2    1.20    2.00
  -1  -2  -2    2.50    2.60
   1  -2   2    2.70    2.50
   1  -2   2   -1.60    2.30
   1   2   2   -1.90    2.20
  -1   2  -2   -0.50    2.40
   1   2   2    2.10    2.50
  -1   2  -2    1.30    2.20
   1   2   2    2.10    1.90
   1   2   2    6.00    3.20
   2  -2   2  694.03   20.60
  -2  -2  -2  696.03   20.60
  -2  -2  -2  689.43   20.00
   2  -2   2  670.83   20.10
  -2  -2  -2  702.13   19.60
  -2  -2  -2  676.23   21.40
   2   2   2  686.73   20.10
  -2   2  -2  656.63   20.10
   2   2   2  698.73   19.60
   2   2   2  722.63   21.40
   2   2   2  692.73   20.50
  -2   2  -2  711.33   20.50
  -4  -2  -2 2242.78   59.09
  -4  -2  -2 2277.37   60.59
  -4  -2  -2 2192.38   62.49
   4  -2   2 2247.88   61.29
   4  -2   2 2243.18   61.69
   4  -2   2 2166.48   60.09
  -4  -2  -2 2235.78   59.99
  -4   2  -2 2252.27   60.89
   4   2   2 2225.08   61.49
  -4   2  -2 2209.08   60.09
   4   2   2 2199.18   62.19
   4   2   2 2161.58   60.99
  -5  -2  -2   19.40    3.80
  -5  -2  -2   22.10    2.10
   5  -2   2   17.90    2.80
   5  -2   2   17.80    4.10
  -5  -2  -2   14.50    2.90
  -5  -2  -2   17.10    5.40
   5  -2   2   17.10    5.00
   5   2   2   20.10    3.60
  -5   2  -2   11.20    4.30
   5   2   2   22.50    4.60
  -5   2  -2   20.50    2.90
  -5   2  -2   16.40    3.70
   5   2   2   22.80    5.50
  -6  -2  -2  116.39    7.50
   6  -2   2  107.89    7.30
   6  -2   2  102.19    5.40
  -6  -2  -2  120.29    5.70
   6  -2   2  100.69    8.30
  -6  -2  -2  113.69    9.70
   6   2   2  114.69    7.90
  -6   2  -2  119.99    5.70
   6   2   2  121.49    9.30
   6   2   2  121.59    6.40
  -6   2  -2  113.09    6.60
  -6   2  -2  108.59    8.50
   7  -2   2   48.60    3.90
   7  -2   2   38.60    4.80
  -7  -2  -2   48.80    3.90
  -7  -2  -2   48.50    5.50
  -7  -2  -2   45.00    6.70
  -7   2  -2   53.99    6.60
  -7   2  -2   53.79    4.90
   7   2   2   47.90    4.80
  -7   2  -2   42.00    3.80
   7   2   2   43.60    6.40
   7   2   2   40.20    5.30
  -8  -2  -2   87.69    7.80
   8  -2   2  110.69   10.00
   8  -2   2   81.89    4.70
  -8  -2  -2   83.09    5.00
   8  -2   2   86.29    7.30
  -8  -2  -2   79.29    9.00
  -8   2  -2   83.29    8.00
   8   2   2   90.89    7.90
   8   2   2   98.59    9.40
   8   2   2   81.19    6.20
  -8   2  -2   87.99    4.80
  -8   2  -2   92.39    6.20
   9  -2   2   13.60    2.50
  -9  -2  -2   14.10    6.30
  -9  -2  -2    8.20    2.50
   9  -2   2    9.90    4.30
  -9  -2  -2   11.20    4.60
  -9   2  -2   13.60    3.40
   9   2   2   15.20    3.90
  -9   2  -2    9.40    5.90
 -10  -2  -2  479.45   21.80
 -10  -2  -2  428.96   19.00
  10  -2   2  482.55   18.40
  10  -2   2  450.35   14.30
  10   2   2  477.35   17.20
 -10   2  -2  459.55   16.30
 -10   2  -2  491.65   20.60
  11  -2   2   91.59    8.60
 -11  -2  -2   91.09   11.40
 -11  -2  -2  115.69   10.60
 -11  -2  -2  105.09    5.40
 -11   2  -2   99.29    6.90
  11   2   2   99.09    8.30
 -11   2  -2   97.59   11.00
 -12  -2  -2   38.70    8.20
 -12  -2  -2   32.90    3.20
  12  -2   2   26.40    6.50
 -12  -2  -2   33.80    9.80
 -12   2  -2   25.00    7.40
  12   2   2   32.40    5.80
 -12   2  -2   32.10    4.80
 -13  -2  -2   -5.60    6.30
  13  -2   2    3.00    5.10
  13   2   2    3.90    4.60
 -13   2  -2   -3.60    3.60
 -13   2  -2   -2.90    3.00
 -13   2  -2    2.50    8.40
 -14  -2  -2   13.50    9.10
  14  -2   2   10.60    6.00
 -14  -2  -2   12.50    8.40
 -14   2  -2    7.70    4.00
 -14   2  -2   10.30    8.30
  14   2   2   13.50    5.70
 -14   2  -2   14.90    4.00
 -15  -2  -2  104.69   15.50
  15  -2   2   80.29   10.40
 -15  -2  -2   85.89   11.90
 -15   2  -2   74.89    6.80
  15   2   2   72.09    9.00
 -15   2  -2   85.29    6.50
 -15   2  -2   63.79   11.80
 -16  -2  -2   -2.40    7.70
 -16  -2  -2    4.10    9.80
  16  -2   2    1.50    6.30
  16   2   2    0.90    5.80
 -16   2  -2    4.70    3.50
 -16   2  -2   22.10    9.30
 -17  -2  -2  128.39   18.70
  17  -2   2  135.79   13.50
 -17  -2  -2  118.49   14.70
 -17   2  -2  111.99    6.90
  17   2   2  117.99   11.70
 -17   2  -2  105.59   14.80
  18  -2   2   21.00    8.60
 -18  -2  -2   24.80   10.60
 -18   2  -2   27.20   11.20
 -19  -2  -2   -9.20    8.30
  19  -2   2   11.20   10.10
  19  -2   2   -3.80    7.30
 -19   2  -2   12.80   10.60
  19   2   2   13.30    7.90
  20  -2   2   12.60    8.70
 -20  -2  -2   11.10   10.90
  20  -2   2   37.60   13.10
 -20   2  -2   22.80   12.00
  20   2   2    9.90    7.80
  21  -2   2   11.90   11.60
 -21  -2  -2   -9.00   10.30
  21  -2   2    4.10    8.80
 -21   2  -2    5.20   12.70
  21   2   2  -12.90    7.30
  22  -2   2    3.00    9.60
 -22  -2  -2   23.70   13.00
  22  -2   2   10.60   13.20
 -22   2  -2   20.10   13.20
  22   2   2   56.69   11.20
 -22  -3   2   25.80   13.20
  22  -3  -2   47.90   10.80
  22  -3  -2   30.80   14.40
 -22   3   2   40.30   15.20
  21  -3  -2   26.90   12.40
  21  -3  -2   12.20    8.70
 -21  -3   2   19.50   12.30
 -21   3   2    3.90   12.10
  20  -3  -2   -4.70    7.40
 -20  -3   2   -6.80    9.60
  20   3  -2    5.40    6.10
 -20   3   2   -2.10   18.10
  19  -3  -2   57.79   10.30
 -19  -3   2   34.90   11.50
  19  -3  -2   39.30   12.50
 -19   3   2   44.60   13.40
  19   3  -2   36.60    7.50
 -18  -3   2   -1.80    8.50
  18  -3  -2   -2.40    6.80
  18  -3  -2   -2.60    8.80
 -18  -3   2   -4.10   10.90
 -18   3   2   -6.30   10.00
  18   3  -2    4.50    5.30
 -17  -3   2   10.80    9.20
  17  -3  -2    6.40    6.30
 -17  -3   2    7.20   10.80
  17  -3  -2    6.30    8.40
 -17   3   2   18.90   10.80
  17   3  -2   10.70    5.50
  16  -3  -2   38.50   11.20
  16  -3  -2   40.10    8.20
 -16  -3   2   36.10   11.70
 -16  -3   2   41.50   10.30
 -16   3   2   37.10   12.10
  16   3  -2   30.60    6.30
  15  -3  -2  109.09   10.90
  15  -3  -2  109.39    6.30
 -15  -3   2  104.69   15.00
 -15  -3   2   89.99   14.40
  15  -3  -2   97.19   12.30
 -15   3   2   99.99    4.80
 -15   3   2   70.49   11.70
  15   3  -2  117.09    8.80
 -14  -3   2  366.96   22.50
  14  -3  -2  346.47   17.00
 -14  -3   2  351.86   19.30
  14  -3  -2  352.56   13.00
  14  -3  -2  400.76   21.10
  14   3  -2  355.76   14.60
 -14   3   2  350.56   12.30
 -14   3   2  375.66   21.20
 -14   3   2  351.06   12.10
  13  -3  -2    8.90    7.40
  13  -3  -2    7.10    5.10
 -13  -3   2    1.20    5.90
  13  -3  -2   11.00    3.20
 -13  -3   2    5.90    8.80
 -13   3   2    9.80    3.10
 -13   3   2    6.30    8.20
  13   3  -2    0.10    3.60
 -13   3   2   -0.50    3.00
  12  -3  -2    0.10    4.50
  12  -3  -2    4.20    3.10
 -12  -3   2   -0.60    7.00
 -12  -3   2   15.50    6.50
  12  -3  -2   -2.50    6.10
  12   3  -2    8.00    3.50
 -12   3   2    8.10    3.50
 -12   3   2    0.90    5.90
  11  -3  -2   87.19    8.20
  11  -3  -2   75.19    8.80
  11  -3  -2   88.09    6.20
 -11  -3   2   92.59   11.90
 -11  -3   2   94.39    9.70
  11   3  -2   81.79    3.80
 -11   3   2   92.29   10.30
 -11   3   2   84.19    6.40
 -11   3   2   91.99    6.00
  11   3  -2   84.89    6.10
  10  -3  -2   19.90    6.60
  10  -3  -2   28.20    4.00
 -10  -3   2   21.00    6.00
  10  -3  -2   27.60    5.30
 -10  -3   2   24.00    8.40
 -10   3   2   33.80    4.40
 -10   3   2   28.00    3.90
  10   3  -2   18.80    4.20
  10   3  -2   27.40    3.60
 -10   3   2   19.30    6.20
  10   3  -2   22.00    2.70
  -9  -3   2   19.70    7.20
   9  -3  -2   24.70    3.70
   9  -3  -2   23.40    5.90
  -9  -3   2   18.90    5.00
   9  -3  -2   18.60    4.40
  -9   3   2   18.40    5.90
   9   3  -2   22.00    4.10
   9   3  -2   25.50    3.20
   9   3  -2   21.00    2.70
  -9   3   2   22.40    3.80
  -9   3   2   26.20    3.90
   8  -3  -2   83.69    8.40
   8  -3  -2   93.29    5.80
   8  -3  -2   99.29    7.90
  -8  -3   2   83.99    7.60
   8  -3  -2   98.19    7.20
  -8  -3   2   81.89    8.80
   8  -3  -2   94.79    8.50
   8   3  -2   85.89    4.80
   8   3  -2   80.69    6.20
  -8   3   2  108.69    9.10
  -8   3   2   97.89    6.20
   8   3  -2   94.69    4.90
   8   3  -2   98.19    9.10
  -8   3   2   93.19    5.90
  -7  -3   2   13.40    5.20
   7  -3  -2   13.00    3.00
   7  -3  -2   15.40    4.70
   7  -3  -2   17.00    4.70
  -7  -3   2   10.50    3.70
   7  -3  -2   22.50    4.10
   7  -3  -2   11.70    3.90
   7   3  -2   15.30    2.60
  -7   3   2   15.90    3.20
   7   3  -2   17.40    2.40
   7   3  -2   10.10    4.70
  -7   3   2   21.10    4.80
   7   3  -2   16.20    3.50
  -7   3   2   21.20    3.60
  -6  -3   2   41.60    5.60
   6  -3  -2   37.50    4.20
   6  -3  -2   33.70    4.70
   6  -3  -2   34.40    5.90
  -6  -3   2   31.20    6.30
   6  -3  -2   37.70    5.10
   6   3  -2   35.30    2.90
   6   3  -2   44.60    4.60
   6   3  -2   36.80    6.00
  -6   3   2   32.30    4.00
  -6   3   2   29.60    5.30
   6   3  -2   36.60    3.40
  -6   3   2   41.40    4.40
  -6   3   2   31.50    4.00
   5  -3  -2    2.90    4.50
  -5  -3   2    1.30    5.00
   5  -3  -2    0.00    2.60
  -5  -3   2    2.20    3.10
   5  -3  -2   -3.50    3.00
   5  -3  -2   -4.00    3.50
  -5   3   2   -2.30    3.50
  -5   3   2   -1.00    2.80
   5   3  -2    1.60    2.60
   5   3  -2   -2.20    1.90
   5   3  -2    1.50    2.20
  -5   3   2    2.70    3.00
   5   3  -2   -7.20    4.30
  -4  -3   2  243.48   11.70
   4  -3  -2  213.38    9.60
   4  -3  -2  237.48   10.00
   4  -3  -2  235.78   11.00
  -4  -3   2  227.08    9.10
   4  -3  -2  234.08    9.30
   4   3  -2  237.08    7.90
   4   3  -2  228.68   11.10
  -4   3   2  235.58    9.40
  -4   3   2  247.78    9.50
   4   3  -2  237.48    8.70
  -4   3   2  234.98   10.50
   4   3  -2  229.28    8.80
  -4   3   2  255.27    9.60
   3  -3  -2 1691.63   46.00
   3  -3  -2 1468.55   46.80
  -3  -3   2 1595.84   44.20
   3  -3  -2 1647.64   45.10
   3  -3  -2 1629.54   45.00
   3  -3  -2 1604.44   45.10
  -3  -3   2 1557.64   46.10
  -3   3   2 1572.64   45.00
  -3   3   2 1624.74   45.10
   3   3  -2 1640.14   46.00
  -3   3   2 1636.04   44.90
   3   3  -2 1643.54   44.10
   3   3  -2 1655.43   44.70
  -3   3   2 1610.74   45.20
  -3   3   2 1633.34   45.80
   2  -3  -2    3.20    3.40
   2  -3  -2    3.70    2.40
   2  -3  -2    2.30    2.80
  -2  -3   2    0.80    3.30
  -2   3   2    1.40    3.00
  -2   3   2    3.40    2.50
  -2   3   2    7.50    2.70
   2   3  -2    4.90    2.10
   2   3  -2    2.90    2.70
   2   3  -2    4.20    2.50
  -2   3   2    3.90    3.50
   1  -3  -2  425.06   13.80
   1  -3  -2  440.26   14.00
   1  -3  -2  415.76   14.60
  -1  -3   2  458.25   14.80
   1  -3  -2  433.26   13.80
  -1  -3   2  417.06   13.10
   1  -3  -2  426.26   12.80
   1   3  -2  430.96   13.20
  -1   3   2  409.06   12.90
  -1   3   2  429.56   13.80
  -1   3   2  447.26   15.20
   1   3  -2  394.36   13.70
  -1   3   2  425.96   13.90
   1   3  -2  405.76   13.20
   0  -3  -2  551.04   18.30
   0  -3  -2  582.74   16.10
   0  -3  -2  577.54   17.50
   0  -3   2  573.24   17.80
   0  -3   2  575.34   17.10
   0  -3   2  573.24   17.40
   0  -3  -2  594.04   17.60
   0   3  -2  569.44   17.80
   0   3   2  572.14   17.40
   0   3  -2  573.24   17.00
   0   3   2  580.14   16.20
   0   3   2  567.64   17.60
   0   3   2  569.34   17.60
   1  -3   2    7.60    2.80
  -1  -3  -2    4.60    1.40
  -1  -3  -2    6.20    2.40
   1  -3   2   -0.90    2.50
  -1  -3  -2    1.60    2.40
   1  -3   2    7.20    2.60
  -1  -3  -2   -0.90    3.20
  -1   3  -2    0.30    2.30
   1   3   2    2.60    2.30
  -1   3  -2   -1.30    2.40
   1   3   2   -2.00    2.50
   1   3   2    1.60    2.30
  -1   3  -2    1.40    2.60
   1   3   2    7.70    3.30
  -2  -3  -2   31.30    5.20
   2  -3   2   26.10    3.90
  -2  -3  -2   28.10    3.50
  -2  -3  -2   25.00    3.00
   2  -3   2   22.70    3.20
  -2  -3  -2   38.90    3.50
   2  -3   2   24.00    3.30
  -2   3  -2   28.90    3.60
   2   3   2   29.80    4.30
  -2   3  -2   25.80    3.70
   2   3   2   39.10    3.80
   2   3   2   35.50    3.60
   2   3   2   30.20    3.50
  -3  -3  -2   40.80    3.70
   3  -3   2   42.50    4.40
   3  -3   2   49.50    4.50
  -3  -3  -2   50.29    4.50
  -3  -3  -2   45.90    3.40
  -3  -3  -2   42.30    4.10
  -3  -3  -2   46.00    5.80
  -3   3  -2   52.29    4.80
   3   3   2   41.90    3.80
   3   3   2   47.90    4.30
  -3   3  -2   40.50    4.30
   3   3   2   66.59    6.70
   3   3   2   47.10    4.30
   4  -3   2  840.62   26.20
  -4  -3  -2  860.11   24.30
   4  -3   2  836.92   25.30
   4  -3   2  862.11   26.40
  -4  -3  -2  884.71   28.00
  -4  -3  -2  879.01   24.70
  -4  -3  -2  871.91   24.80
  -4   3  -2  857.81   26.50
  -4   3  -2  861.91   25.40
   4   3   2  853.71   24.30
   4   3   2  850.31   27.50
   4   3   2  846.22   26.00
   4   3   2  849.91   25.10
  -4   3  -2  843.42   25.90
  -5  -3  -2   29.20    4.10
   5  -3   2   31.60    4.60
  -5  -3  -2   27.40    3.20
  -5  -3  -2   28.10    7.20
  -5  -3  -2   28.70    2.80
   5  -3   2   24.60    3.40
  -5   3  -2   22.10    4.60
   5   3   2   23.30    4.30
   5   3   2   30.20    2.80
  -5   3  -2   29.50    4.10
   5   3   2   26.70    5.60
   5   3   2   26.30    3.70
  -5   3  -2   17.90    3.30
   6  -3   2 1219.38   37.50
  -6  -3  -2 1277.57   34.50
  -6  -3  -2 1243.98   35.40
   6  -3   2 1246.78   36.00
  -6  -3  -2 1256.37   39.60
  -6  -3  -2 1294.27   36.80
   6  -3   2 1246.38   38.40
  -6   3  -2 1265.57   36.10
  -6   3  -2 1274.87   38.50
  -6   3  -2 1267.77   37.00
   6   3   2 1291.07   36.20
   6   3   2 1259.17   37.70
  -7  -3  -2    3.30    5.50
  -7  -3  -2    1.00    1.90
   7  -3   2   -0.40    3.30
   7  -3   2    3.80    2.50
   7  -3   2   -3.10    3.00
  -7  -3  -2    0.60    3.00
   7   3   2    1.00    4.40
  -7   3  -2   -4.20    2.60
   7   3   2    0.20    2.90
  -7   3  -2   -1.10    4.00
   7   3   2    1.30    3.40
  -8  -3  -2    1.10    2.20
   8  -3   2    2.30    2.40
   8  -3   2    7.80    5.00
   8  -3   2    4.50    3.80
  -8  -3  -2    5.80    5.60
  -8  -3  -2    0.30    3.40
  -8   3  -2    7.60    3.50
   8   3   2    0.50    3.60
  -8   3  -2    5.60    4.80
  -8   3  -2    1.90    2.80
   8   3   2   -5.10    2.90
  -9  -3  -2  128.49    8.50
  -9  -3  -2  137.09    9.40
  -9  -3  -2   92.99   10.40
   9  -3   2  113.39    6.40
   9  -3   2  118.49    8.90
   9   3   2  111.99    9.40
   9   3   2  120.19    7.70
  -9   3  -2  115.79   10.70
  -9   3  -2  112.59    7.40
  -9   3  -2  126.99    7.10
  10  -3   2  441.86   15.10
 -10  -3  -2  460.85   18.80
 -10  -3  -2  458.45   14.30
  10  -3   2  430.06   18.40
 -10  -3  -2  463.65   22.20
  10   3   2  469.45   16.90
 -10   3  -2  452.25   16.70
 -10   3  -2  455.15   20.40
 -10   3  -2  485.05   16.20
  11  -3   2  290.87   10.80
  11  -3   2  305.87   15.00
 -11  -3  -2  291.17   15.40
 -11  -3  -2  282.17    9.60
 -11  -3  -2  279.77   18.60
 -11   3  -2  285.37   12.30
  11   3   2  280.77   13.00
 -11   3  -2  306.47   17.20
 -12  -3  -2   71.49   12.80
 -12  -3  -2   73.99    9.60
  12  -3   2   50.29    7.90
  12   3   2   41.80    6.20
 -12   3  -2   49.60    5.70
 -12   3  -2   39.70    8.80
 -13  -3  -2  292.27   20.80
 -13  -3  -2  298.47   17.10
  13  -3   2  313.77   16.30
  13   3   2  294.67   14.40
 -13   3  -2  293.17   13.50
 -13   3  -2  286.57   18.60
 -13   3  -2  287.97   12.70
 -14  -3  -2   27.70    8.40
  14  -3   2   10.90    6.70
 -14  -3  -2    7.80    9.60
 -14   3  -2   22.60    5.20
 -14   3  -2    7.70    8.10
  14   3   2    1.50    4.80
 -14   3  -2   10.50    3.80
  15  -3   2   -1.80    6.40
 -15  -3  -2    8.90   10.80
 -15  -3  -2    0.10    6.90
 -15   3  -2   13.90    4.80
  15   3   2    1.10    5.10
 -15   3  -2   -5.70    7.80
 -15   3  -2    5.20    3.50
 -16  -3  -2   67.59   11.40
 -16  -3  -2  100.09   17.10
  16  -3   2   83.09   12.60
  16  -3   2   66.59   10.20
 -16   3  -2   80.59    6.80
 -16   3  -2   73.89    7.00
 -16   3  -2   83.59   13.80
  16   3   2   55.99    8.50
 -17  -3  -2    1.70    7.90
 -17  -3  -2   -3.20   10.70
  17  -3   2    7.80    8.50
  17  -3   2    3.10    7.50
 -17   3  -2    0.60    9.30
  17   3   2    0.10    5.90
 -17   3  -2    8.60    5.20
 -17   3  -2    1.70    3.50
  18  -3   2    7.60    8.40
 -18  -3  -2   -3.00   10.50
 -18  -3  -2    6.90    8.90
  18  -3   2   10.40   10.50
 -18   3  -2    6.60   10.90
  19  -3   2  107.99   14.00
  19  -3   2  113.39   17.30
 -19  -3  -2  113.59   15.20
  19   3   2  120.99   12.80
 -19   3  -2  129.69   18.40
 -20  -3  -2   50.49   12.90
  20  -3   2   79.79   15.20
  20  -3   2   69.19   12.50
 -20   3  -2   95.79   17.60
  20   3   2   69.29   11.20
 -21  -3  -2   94.39   15.40
  21  -3   2   63.39   15.00
  21  -3   2   89.79   13.80
  21   3   2   68.29   11.50
 -21   3  -2   75.99   17.30
  22  -3   2  112.29   18.40
  22  -3   2  174.48   18.50
 -22  -3  -2  149.09   19.10
 -22   3  -2  180.38   22.20
  22   3   2  146.99   15.60
  22  -4  -2    1.30    8.30
 -22  -4   2   -1.10   10.60
  22  -4  -2  -13.00   11.40
 -22   4   2   -6.40   11.90
  21  -4  -2   -0.10   11.20
 -21  -4   2  -23.30    9.20
  21  -4  -2    7.30    8.30
  21   4  -2    1.60   10.10
 -21   4   2   -3.80   11.40
  20  -4  -2    5.40    7.90
 -20  -4   2   -7.10    9.90
  20  -4  -2   12.30   12.00
 -20  -4   2   -6.90   12.80
  20   4  -2   -2.80    5.80
 -20   4   2   -9.50   11.30
  19  -4  -2   24.80    9.00
 -19  -4   2   67.49   12.70
 -19  -4   2   32.70   13.00
  19  -4  -2   24.50   11.80
  19   4  -2   17.30    6.60
 -19   4   2   26.90   12.30
  18  -4  -2   20.50    8.70
 -18  -4   2   31.20   14.20
  18  -4  -2   24.10   10.50
 -18  -4   2   31.70   10.70
 -18   4   2   13.80   10.90
  18   4  -2   19.60    6.30
  17  -4  -2  149.59   16.30
 -17  -4   2  134.09   18.20
 -17  -4   2  164.08   16.40
  17  -4  -2  144.19    8.00
  17  -4  -2  164.48   18.30
  17   4  -2  156.88   11.10
 -17   4   2  137.09   16.90
  16  -4  -2  136.99   13.00
 -16  -4   2  160.28   15.30
  16  -4  -2  118.69    7.40
 -16  -4   2  135.69   18.10
  16  -4  -2  113.79   14.90
 -16   4   2  126.09   16.10
 -16   4   2  130.69    6.40
  16   4  -2  118.99    9.60
 -15  -4   2  159.88   16.10
 -15  -4   2  135.39   17.40
  15  -4  -2  188.98   13.50
  15  -4  -2  120.89   14.60
  15   4  -2  158.08   10.00
 -15   4   2  161.68   17.50
 -15   4   2  150.98    7.70
 -15   4   2  145.39    7.90
 -14  -4   2   27.90   11.20
  14  -4  -2   34.50    5.00
 -14  -4   2   31.10    8.20
  14  -4  -2   13.40    8.10
  14  -4  -2   24.60    6.80
 -14   4   2   26.70    4.40
 -14   4   2   24.30    8.40
  14   4  -2   44.70    5.90
 -14   4   2   31.10    4.90
 -13  -4   2   60.79    9.00
  13  -4  -2   44.60    5.70
  13  -4  -2   56.69    8.10
  13  -4  -2   68.19   11.80
 -13  -4   2   27.20    9.40
 -13   4   2   49.90    5.70
 -13   4   2   51.39   10.40
  13   4  -2   50.19    5.60
 -13   4   2   55.49    5.50
  12  -4  -2   88.59    9.10
 -12  -4   2   74.99    9.10
 -12  -4   2   35.40    9.30
  12  -4  -2   56.49    6.00
  12  -4  -2   56.19    9.50
 -12   4   2   70.19   10.60
 -12   4   2   68.89    6.50
  12   4  -2   65.89    3.30
 -12   4   2   63.89    6.00
  11  -4  -2  103.99   12.20
  11  -4  -2  100.59    9.30
 -11  -4   2   78.69    8.90
 -11  -4   2   86.29   11.90
  11   4  -2   85.09    4.70
  11   4  -2   90.79    6.30
 -11   4   2   87.69    7.30
 -11   4   2   92.29    6.90
 -11   4   2   80.29    9.80
  10  -4  -2    1.30    4.40
  10  -4  -2    0.60    5.30
  10  -4  -2   -0.90    3.00
 -10  -4   2   15.30    8.30
 -10  -4   2    5.60    5.00
 -10   4   2    2.20    3.60
 -10   4   2   -0.90    3.00
 -10   4   2    2.50    5.40
  10   4  -2   -2.50    3.10
  10   4  -2   -0.30    2.10
  10   4  -2    6.00    2.90
   9  -4  -2  197.48   12.80
   9  -4  -2  194.68   10.90
   9  -4  -2  186.28    9.20
  -9  -4   2  185.08   13.80
  -9  -4   2  197.68   11.00
   9   4  -2  169.08    7.50
  -9   4   2  176.98    8.90
  -9   4   2  177.08    9.30
   9   4  -2  181.88    7.80
  -9   4   2  183.08   12.60
   8  -4  -2  245.48   11.80
   8  -4  -2  230.78   10.30
   8  -4  -2  228.88   13.20
  -8  -4   2  228.18   14.70
  -8  -4   2  247.68   11.50
   8   4  -2  234.78   10.40
  -8   4   2  262.47   11.00
  -8   4   2  215.38   10.20
   8   4  -2  238.68    9.20
   8   4  -2  234.18    8.90
  -8   4   2  248.68   13.30
   7  -4  -2   61.39    6.50
   7  -4  -2   59.69    5.50
   7  -4  -2   60.09    6.20
  -7  -4   2   41.20    6.90
   7  -4  -2   63.19    7.60
  -7  -4   2   78.89    6.70
   7   4  -2   76.59    5.60
   7   4  -2   64.29    4.40
   7   4  -2   61.09    4.80
  -7   4   2   67.69    6.00
  -7   4   2   65.59    6.00
  -7   4   2   67.59    7.80
  -7   4   2   58.59    5.40
   7   4  -2   55.59    7.00
  -6  -4   2    5.80    5.20
   6  -4  -2    7.10    4.30
   6  -4  -2   19.70    4.20
  -6  -4   2   18.40    3.80
   6  -4  -2   14.90    3.90
   6  -4  -2   14.20    3.40
   6   4  -2   13.00    4.80
   6   4  -2   11.30    2.40
  -6   4   2   19.00    4.00
  -6   4   2   13.80    5.10
  -6   4   2   10.80    3.40
   6   4  -2   16.10    3.10
  -6   4   2   16.10    3.50
   6   4  -2   14.10    2.90
  -5  -4   2  189.78   11.70
   5  -4  -2  176.38    8.60
   5  -4  -2  189.68    9.40
  -5  -4   2  183.98    8.10
   5  -4  -2  199.28   11.10
  -5  -4   2  188.18    8.40
   5  -4  -2  188.08    9.20
  -5   4   2  190.18    9.10
   5   4  -2  188.18    8.30
  -5   4   2  173.38    9.50
  -5   4   2  191.78    8.90
   5   4  -2  181.58   10.90
   5   4  -2  192.68    7.40
  -5   4   2  178.38    9.90
  -5   4   2  182.28    8.90
   5   4  -2  173.28    7.40
   5   4  -2  192.08    7.70
   4  -4  -2  832.52   25.80
   4  -4  -2  849.61   25.90
   4  -4  -2  868.91   27.30
  -4  -4   2  860.01   28.00
  -4  -4   2  859.01   24.70
  -4  -4   2  855.71   25.30
   4  -4  -2  826.32   26.20
   4   4  -2  830.72   23.70
  -4   4   2  826.62   26.70
  -4   4   2  866.81   26.10
   4   4  -2  849.72   27.30
   4   4  -2  862.11   24.40
  -4   4   2  833.92   25.90
   4   4  -2  830.22   24.20
  -4   4   2  859.21   25.90
  -4   4   2  849.32   26.30
   4   4  -2  849.81   26.40
   3  -4  -2    0.10    2.90
  -3  -4   2   -3.10    2.40
   3  -4  -2    3.50    4.00
  -3  -4   2   -4.80    4.30
   3  -4  -2   -5.80    2.40
   3  -4  -2    1.50    3.30
  -3   4   2    4.70    3.00
  -3   4   2   -4.30    2.90
  -3   4   2    1.90    2.90
   3   4  -2    0.80    1.10
   3   4  -2    1.20    2.00
  -3   4   2    0.50    3.20
   3   4  -2    3.90    3.10
  -3   4   2    1.50    2.80
   3   4  -2    1.20    2.20
   2  -4  -2  300.47   10.70
  -2  -4   2  306.67   11.40
   2  -4  -2  308.37   12.80
   2  -4  -2  328.87   11.70
  -2  -4   2  330.27   16.10
   2  -4  -2  310.37   11.70
  -2   4   2  303.97   12.40
  -2   4   2  308.27   11.00
  -2   4   2  318.27   11.80
   2   4  -2  316.67   11.30
  -2   4   2  307.97   11.70
  -2   4   2  271.77   11.40
   2   4  -2  318.37   10.00
   1  -4  -2 7818.82  208.98
  -1   4   2 7935.21  207.58
   0  -4  -2   75.09    5.50
   0  -4   2   76.29    5.70
   0  -4   2   74.89    5.50
   0  -4  -2   82.59    5.50
   0  -4  -2   75.49    5.50
   0  -4  -2   71.79    3.40
   0   4  -2   73.99    5.50
   0   4   2   74.79    3.70
   0   4   2   74.49    6.70
   0   4  -2   80.89    6.30
   0   4  -2   74.89    5.20
   0   4   2   66.39    6.10
  -1  -4  -2  282.37   10.30
  -1  -4  -2  281.07   10.50
  -1  -4  -2  278.97   10.60
   1  -4   2  280.97   10.90
   1  -4   2  288.67   10.80
  -1  -4  -2  331.27   12.30
   1  -4   2  284.37   10.90
  -1   4  -2  268.47   11.10
   1   4   2  266.27   11.40
   1   4   2  300.87   11.80
   1   4   2  280.27   10.70
   1   4   2  258.47   10.00
  -1   4  -2  280.87   10.90
  -2  -4  -2  813.12   24.00
   2  -4   2  814.02   25.00
  -2  -4  -2  811.52   26.30
   2  -4   2  840.42   24.80
   2  -4   2  820.12   24.80
  -2  -4  -2  804.42   21.70
  -2  -4  -2  786.32   24.10
  -2  -4  -2  811.32   24.10
   2   4   2  803.92   24.30
  -2   4  -2  799.42   24.30
   2   4   2  819.82   25.50
  -2   4  -2  795.52   24.90
  -2   4  -2  819.92   24.90
   2   4   2  804.32   24.00
   2   4   2  829.72   24.50
   3  -4   2  483.85   16.40
   3  -4   2  486.05   17.20
   3  -4   2  495.15   17.00
  -3  -4  -2  484.35   15.60
  -3  -4  -2  481.75   15.70
  -3  -4  -2  479.45   13.90
  -3  -4  -2  497.85   18.90
  -3  -4  -2  494.55   16.10
   3   4   2  451.95   16.00
   3   4   2  455.15   17.60
  -3   4  -2  493.25   16.60
  -3   4  -2  495.95   16.80
   3   4   2  507.85   16.90
   3   4   2  478.05   15.60
  -4  -4  -2  248.18   13.40
   4  -4   2  260.67   11.60
  -4  -4  -2  265.47    9.00
   4  -4   2  260.27   11.60
  -4  -4  -2  268.17   10.90
  -4  -4  -2  269.57    9.80
   4  -4   2  277.47   10.80
  -4   4  -2  260.17   11.50
   4   4   2  247.08   10.20
   4   4   2  266.77   10.50
   4   4   2  261.37   12.90
   4   4   2  253.07   10.70
  -4   4  -2  286.17   11.40
  -4   4  -2  264.77   10.90
   5  -4   2  584.24   20.80
   5  -4   2  602.14   20.70
  -5  -4  -2  598.84   18.60
  -5  -4  -2  621.54   18.50
  -5  -4  -2  597.34   22.40
  -5  -4  -2  597.14   18.30
   5  -4   2  597.04   19.50
   5   4   2  606.44   19.90
  -5   4  -2  612.04   21.00
  -5   4  -2  579.44   19.90
  -5   4  -2  599.04   19.60
   5   4   2  624.74   18.40
   6  -4   2  236.28   11.30
  -6  -4  -2  222.88    9.40
  -6  -4  -2  218.78   13.30
  -6  -4  -2  226.58    8.90
   6  -4   2  241.68    9.90
   6  -4   2  222.28   11.50
  -6  -4  -2  247.78    9.20
  -6   4  -2  230.08   10.00
  -6   4  -2  249.48   11.90
   6   4   2  235.98    8.60
   6   4   2  221.28   10.70
  -6   4  -2  230.38   10.50
   6   4   2  231.78   12.60
   6   4   2  220.98    9.60
   7  -4   2  613.24   21.90
   7  -4   2  552.84   21.00
   7  -4   2  579.04   19.30
  -7  -4  -2  595.74   18.30
  -7  -4  -2  591.24   19.60
  -7  -4  -2  563.04   23.30
   7  -4   2  553.74   21.70
  -7  -4  -2  590.14   17.60
  -7   4  -2  608.04   19.60
   7   4   2  616.14   19.50
  -7   4  -2  608.54   22.20
  -7   4  -2  611.24   20.40
   7   4   2  605.94   17.60
   7   4   2  581.04   20.70
  -8  -4  -2   29.30    7.30
   8  -4   2   34.20    7.00
  -8  -4  -2   27.70    5.00
   8  -4   2   29.20    5.70
  -8  -4  -2   27.00    3.30
   8  -4   2   25.10    4.10
  -8   4  -2   29.50    5.40
   8   4   2   21.30    4.70
   8   4   2   20.50    4.10
  -8   4  -2   23.00    4.00
  -8   4  -2   16.40    5.60
  -9  -4  -2   32.90    8.80
   9  -4   2   33.40    6.30
  -9  -4  -2   39.30    6.30
   9  -4   2   30.50    6.30
   9  -4   2   28.00    4.30
  -9  -4  -2   34.90    3.70
   9   4   2   33.40    5.00
  -9   4  -2   33.60    4.60
  -9   4  -2   35.80    5.50
  -9   4  -2   24.50    6.90
   9   4   2   29.10    5.70
  10  -4   2  130.89    7.60
  10  -4   2  126.99   10.50
  10  -4   2  138.49   12.00
 -10  -4  -2  131.29    5.90
 -10  -4  -2  130.89   14.00
 -10  -4  -2  129.39   10.30
  10   4   2  131.09    8.80
 -10   4  -2  140.19   12.20
 -10   4  -2  129.29    8.60
 -10   4  -2  137.79    7.80
  11  -4   2   66.59    5.80
  11  -4   2   67.49    9.40
  11  -4   2   66.39    8.70
 -11  -4  -2   67.29   10.90
 -11  -4  -2   85.69    9.40
 -11   4  -2   67.99    6.00
  11   4   2   68.69    7.00
 -11   4  -2   71.59   10.60
 -11   4  -2   53.69    6.40
 -12  -4  -2  340.37   21.20
  12  -4   2  303.37   12.10
 -12  -4  -2  342.27   16.90
  12  -4   2  311.87   18.20
  12  -4   2  310.07   16.60
 -12   4  -2  271.47   20.20
 -12   4  -2  294.77   14.50
 -12   4  -2  318.17   13.80
  12   4   2  327.27   14.40
 -13  -4  -2  191.68   17.90
  13  -4   2  251.17   15.00
  13  -4   2  234.78   17.00
  13  -4   2  226.18    9.80
 -13  -4  -2  241.08   15.20
  13   4   2  243.98   12.70
 -13   4  -2  245.18   12.60
 -13   4  -2  214.58   17.00
 -13   4  -2  215.88   11.30
  14  -4   2  413.56   20.00
 -14  -4  -2  374.96   19.60
  14  -4   2  382.06   21.90
 -14  -4  -2  360.16   23.60
 -14   4  -2  387.96   16.40
 -14   4  -2  324.97   14.90
  14   4   2  367.96   16.80
 -14   4  -2  412.66   23.10
 -15  -4  -2   16.10   10.40
 -15  -4  -2    7.70    7.20
  15  -4   2    1.20    8.60
  15  -4   2    5.10    6.70
 -15   4  -2   18.20   10.30
 -15   4  -2    2.40    4.80
 -15   4  -2    2.00    4.00
  15   4   2    0.00    5.00
  16  -4   2   57.59   10.30
  16  -4   2   51.29   12.40
 -16  -4  -2   89.29   16.20
 -16  -4  -2   73.29   12.10
 -16   4  -2   45.20   12.10
 -16   4  -2   43.00    6.30
  16   4   2   48.40    8.20
 -16   4  -2   52.59    7.00
 -17  -4  -2    5.10    8.70
  17  -4   2    0.80    7.40
 -17  -4  -2    6.90   12.20
  17  -4   2    6.70    9.90
  17   4   2   10.00    6.60
 -17   4  -2    2.10    4.40
 -17   4  -2    6.20   10.30
  18  -4   2   35.90   12.10
 -18  -4  -2   22.90    9.90
 -18  -4  -2   21.40   13.30
  18  -4   2   19.00    9.40
 -18   4  -2   22.30   11.70
 -18   4  -2   25.60    4.50
 -19  -4  -2   38.20   15.00
 -19  -4  -2   31.20   11.40
  19  -4   2    2.80   12.50
  19  -4   2   29.40   10.40
 -19   4  -2   35.80   16.10
  19   4   2   30.60    8.60
 -20  -4  -2  -29.90   12.60
  20  -4   2    7.70    9.00
  20  -4   2   19.00   13.50
 -20  -4  -2    1.60    9.90
  20   4   2  -10.20    6.60
 -20   4  -2   16.10   12.90
  21  -4   2   66.99   13.10
 -21  -4  -2   13.10   11.10
  21  -4   2   46.20   15.10
  21   4   2   45.60   10.00
 -21   4  -2   44.50   15.20
  22  -5  -2   19.80   13.70
 -22  -5   2  -11.10    9.80
 -22   5   2   25.20   14.20
 -21  -5   2   30.20   15.80
  21  -5  -2    2.20   12.00
 -21  -5   2   16.80   11.10
  21  -5  -2   37.80   10.50
 -21   5   2   19.70   14.00
 -20  -5   2    1.00   14.20
  20  -5  -2    8.90   11.90
 -20  -5   2  -15.20    9.80
  20  -5  -2    4.10    7.90
  20   5  -2    1.00    6.10
 -20   5   2    0.70   11.60
 -19  -5   2   25.60   10.80
  19  -5  -2   28.20   13.20
  19  -5  -2   40.90   10.10
 -19  -5   2   48.50   16.50
 -19   5   2   46.70   14.50
  19   5  -2   33.20    7.80
 -18  -5   2  137.69   19.10
 -18  -5   2  118.79   15.20
  18  -5  -2   99.29   15.20
  18  -5  -2  110.39   13.50
  18   5  -2  128.49   11.00
 -18   5   2  117.79   17.70
 -17  -5   2  132.09   15.60
 -17  -5   2  135.89   20.20
  17  -5  -2  146.39   14.90
  17  -5  -2   95.09   15.30
  17   5  -2  115.09   10.40
 -17   5   2  124.29    9.20
 -17   5   2  105.89    6.50
 -17   5   2  116.59   17.20
  16  -5  -2   80.99   13.20
 -16  -5   2   97.69   12.80
 -16  -5   2   74.29   14.90
  16  -5  -2   79.09   10.70
 -16   5   2   76.89    7.00
 -16   5   2   66.69   14.10
  16   5  -2   86.79    8.60
  15  -5  -2    7.50    6.30
  15  -5  -2    8.30    9.40
 -15  -5   2   16.90   10.50
 -15  -5   2    4.30    6.90
  15   5  -2   -0.30    4.20
 -15   5   2   -0.80    7.80
 -15   5   2    1.00    3.30
 -15   5   2   -0.90    3.70
 -14  -5   2    9.10    6.90
  14  -5  -2    6.10    7.60
  14  -5  -2   10.40    6.60
 -14  -5   2    7.60    9.80
 -14   5   2    3.70    4.20
 -14   5   2    6.20    8.40
  14   5  -2    0.20    4.00
 -14   5   2   -0.20    3.40
 -13  -5   2    5.10    6.30
 -13  -5   2    6.90   10.00
  13  -5  -2   10.20    8.30
  13  -5  -2   22.40    6.80
 -13   5   2   10.30    7.90
  13   5  -2   11.10    4.00
 -13   5   2    8.20    4.40
 -13   5   2    5.90    3.80
  12  -5  -2  496.55   24.40
  12  -5  -2  559.04   22.20
 -12  -5   2  511.15   26.30
 -12  -5   2  517.75   21.80
  12   5  -2  534.55   15.90
 -12   5   2  495.25   18.60
 -12   5   2  508.95   24.30
 -12   5   2  501.75   19.10
  12   5  -2  513.05   17.90
 -11  -5   2   16.90    6.10
  11  -5  -2   24.10    4.60
  11  -5  -2   17.90    7.80
  11  -5  -2   14.80    5.70
 -11  -5   2   23.20    9.80
  11   5  -2   25.40    3.50
 -11   5   2   25.10    5.20
  11   5  -2   22.90    5.30
 -11   5   2   26.10    4.70
 -11   5   2   25.70    7.80
  10  -5  -2   47.20    7.20
 -10  -5   2   50.59    7.10
  10  -5  -2   53.39    6.20
  10  -5  -2   39.90    8.30
 -10  -5   2   69.19   11.70
  10   5  -2   61.59    5.60
 -10   5   2   57.49    6.40
 -10   5   2   47.30    6.50
  10   5  -2   55.69    5.20
  10   5  -2   55.09    6.40
 -10   5   2   28.10    7.30
   9  -5  -2  333.67   15.40
   9  -5  -2  312.77   13.50
  -9  -5   2  328.37   18.70
   9  -5  -2  326.67   17.10
  -9  -5   2  357.96   14.90
  -9   5   2  328.37   16.90
   9   5  -2  327.17   13.80
   9   5  -2  336.67   13.30
  -9   5   2  326.07   13.90
   9   5  -2  332.97   12.10
  -9   5   2  323.37   13.70
   9   5  -2  333.47   12.20
   8  -5  -2   63.89    8.00
   8  -5  -2   78.09    7.20
   8  -5  -2   63.49    7.00
  -8  -5   2   78.19    7.10
  -8  -5   2   71.29   10.00
   8   5  -2   77.09    5.80
  -8   5   2   77.59    6.80
   8   5  -2   66.79    5.40
   8   5  -2   63.59    6.10
  -8   5   2   67.29    6.70
  -8   5   2   60.59    6.20
  -8   5   2   77.49    8.70
   8   5  -2   70.79    5.70
  -7  -5   2  575.84   23.70
   7  -5  -2  599.44   21.30
   7  -5  -2  576.54   22.50
  -7  -5   2  614.04   20.80
   7  -5  -2  568.14   20.00
   7   5  -2  594.54   19.10
   7   5  -2  576.54   18.80
   7   5  -2  572.44   18.30
  -7   5   2  566.04   21.70
  -7   5   2  614.94   20.40
  -7   5   2  577.64   20.20
   7   5  -2  565.84   18.60
  -7   5   2  578.34   20.20
   6  -5  -2    3.90    3.70
   6  -5  -2   -6.30    3.60
  -6  -5   2   -2.90    2.50
   6  -5  -2    1.00    3.30
   6  -5  -2   -5.10    2.60
  -6  -5   2    2.80    5.90
  -6   5   2   -2.50    3.10
   6   5  -2    3.10    2.80
   6   5  -2   -0.60    2.30
  -6   5   2    4.60    3.60
   6   5  -2    0.10    2.30
  -6   5   2   -2.10    3.80
  -6   5   2   -0.50    3.10
   6   5  -2    1.90    2.20
   6   5  -2    2.40    4.70
   5  -5  -2   30.30    5.20
  -5  -5   2   42.80    4.10
   5  -5  -2   49.60    6.70
  -5  -5   2   38.50    7.30
  -5  -5   2   32.50    4.10
   5  -5  -2   32.50    4.70
   5  -5  -2   34.60    5.10
   5   5  -2   42.00    4.70
   5   5  -2   30.50    5.60
  -5   5   2   35.80    4.80
   5   5  -2   37.20    3.40
  -5   5   2   43.20    5.40
  -5   5   2   28.70    4.70
  -5   5   2   40.40    5.00
   5   5  -2   39.60    4.00
  -5   5   2   39.50    5.50
   4  -5  -2 2025.00   59.09
  -4  -5   2 2038.10   57.09
   4  -5  -2 2048.40   57.79
  -4  -5   2 2028.30   59.59
   4  -5  -2 1998.50   57.09
   4  -5  -2 2023.70   58.19
  -4   5   2 2026.00   57.79
  -4   5   2 2000.70   58.49
  -4   5   2 2059.99   57.59
  -4   5   2 2024.90   57.89
  -4   5   2 2062.39   57.99
   4   5  -2 2089.49   56.49
   4   5  -2 2082.09   57.39
   4   5  -2 2044.50   54.49
   4   5  -2 2089.39   57.59
   3  -5  -2 3655.63  102.09
   3  -5  -2 3794.62  103.29
   3  -5  -2 3692.43  100.99
  -3  -5   2 3904.01  103.79
  -3  -5   2 3771.02  101.79
  -3   5   2 3737.83  102.79
  -3   5   2 3787.42  102.29
   3   5  -2 3712.93  101.79
   3   5  -2 3755.32   99.39
   3   5  -2 3809.52  101.89
  -3   5   2 3598.54  102.09
  -3   5   2 3701.83  102.09
   3   5  -2 3668.43  101.49
  -3   5   2 3876.81  101.59
   2  -5  -2    3.70    2.40
   2  -5  -2   -0.90    4.40
  -2  -5   2   -1.40    2.70
  -2  -5   2   -0.10    4.40
   2  -5  -2    0.80    2.90
   2   5  -2    1.20    2.60
   2   5  -2    0.10    3.60
  -2   5   2    1.50    3.20
  -2   5   2    2.60    2.70
  -2   5   2    2.10    3.60
  -2   5   2    1.80    3.30
  -2   5   2   -1.00    3.10
   2   5  -2   -1.40    2.90
   2   5  -2   -0.20    3.10
   2   5  -2   -0.10    1.90
   1  -5  -2   41.40    5.00
   1  -5  -2   35.50    5.90
  -1  -5   2   26.40    4.20
   1  -5  -2   29.80    4.30
   1  -5  -2   40.80    5.00
  -1  -5   2   25.30    4.10
   1  -5  -2   30.90    4.10
  -1  -5   2   38.60    2.70
   1   5  -2   37.80    5.10
   1   5  -2   49.30    4.90
   1   5  -2   33.50    4.30
  -1   5   2   31.20    5.10
  -1   5   2   39.30    4.90
  -1   5   2   39.10    4.90
  -1   5   2   28.10    4.30
  -1   5   2   35.20    3.40
   0  -5  -2   16.70    3.70
   0  -5  -2   15.90    3.50
   0  -5  -2   18.10    4.60
   0  -5   2   18.60    3.80
   0  -5   2   15.90    3.90
   0  -5  -2   15.40    4.00
   0   5   2   21.90    4.40
   0   5   2   17.10    2.20
   0   5  -2   14.90    4.00
   0   5   2    8.20    3.40
   0   5   2   13.30    4.10
   0   5  -2   14.50    3.50
   0   5  -2   17.30    3.70
  -1  -5  -2  445.76   16.80
  -1  -5  -2  456.35   14.90
  -1  -5  -2  444.66   15.30
  -1  -5  -2  454.15   15.70
   1  -5   2  452.85   15.90
   1  -5   2  459.55   16.00
   1  -5   2  448.56   15.90
   1   5   2  436.66   14.80
   1   5   2  425.46   15.60
   1   5   2  441.96   16.70
  -1   5  -2  439.96   16.20
   1   5   2  471.35   15.80
  -1   5  -2  432.96   15.30
  -1   5  -2  454.35   15.90
  -2  -5  -2    1.30    2.80
  -2  -5  -2    3.80    2.90
  -2  -5  -2    4.90    2.90
   2  -5   2   -0.90    3.50
   2  -5   2    9.50    3.60
   2  -5   2    5.40    3.60
  -2  -5  -2   10.30    5.70
   2   5   2    0.80    3.90
   2   5   2    5.30    3.00
  -2   5  -2    1.90    3.10
  -2   5  -2    4.30    3.10
  -2   5  -2    1.40    3.70
   2   5   2    3.00    2.70
   2   5   2    2.00    3.10
   3  -5   2  141.19    8.10
  -3  -5  -2  134.89    7.50
   3  -5   2  140.29    8.70
   3  -5   2  135.39    8.70
  -3  -5  -2  149.79   10.80
  -3  -5  -2  135.19    7.30
  -3  -5  -2  146.99    7.30
   3   5   2  132.39    7.70
   3   5   2  143.29    9.20
  -3   5  -2  143.59    8.40
  -3   5  -2  129.49    7.80
   3   5   2  142.69    7.60
  -3   5  -2  147.19    8.00
  -3   5  -2  135.29    8.20
   3   5   2  141.19    7.20
   4  -5   2  857.31   28.20
  -4  -5  -2  864.71   26.30
  -4  -5  -2  857.41   26.60
  -4  -5  -2  864.81   26.50
  -4  -5  -2  916.71   24.60
  -4  -5  -2  882.91   30.10
   4  -5   2  892.91   28.30
   4  -5   2  900.21   27.60
   4   5   2  891.01   26.90
   4   5   2  925.31   30.50
  -4   5  -2  871.31   27.60
  -4   5  -2  881.31   27.70
   4   5   2  898.01   26.70
   4   5   2  862.51   26.60
  -5  -5  -2  425.56   14.50
   5  -5   2  432.56   17.00
  -5  -5  -2  436.66   13.60
  -5  -5  -2  422.76   14.50
  -5  -5  -2  414.66   18.70
   5  -5   2  434.76   15.80
   5  -5   2  436.86   16.90
   5   5   2  448.16   15.30
  -5   5  -2  416.16   16.10
  -5   5  -2  429.66   15.90
   5   5   2  434.46   17.10
   5   5   2  421.36   15.30
  -5   5  -2  422.06   16.50
   5   5   2  451.95   14.80
   5   5   2  417.66   17.90
   6  -5   2   67.89    7.70
  -6  -5  -2   59.49    4.70
  -6  -5  -2   52.79    4.80
  -6  -5  -2   41.50    7.90
   6  -5   2   49.80    6.70
  -6  -5  -2   58.39    6.20
   6   5   2   60.09    6.00
  -6   5  -2   46.30    6.40
   6   5   2   51.19    5.50
  -6   5  -2   64.09    6.60
   6   5   2   48.10    4.90
  -6   5  -2   46.20    5.40
   7  -5   2   24.50    5.90
  -7  -5  -2   21.10    7.80
   7  -5   2   24.30    5.60
   7  -5   2   18.20    4.20
  -7  -5  -2   19.50    3.20
  -7  -5  -2   21.00    3.90
  -7  -5  -2   23.90    3.30
  -7   5  -2   20.60    4.60
  -7   5  -2   17.40    5.40
   7   5   2   24.80    4.80
   7   5   2   21.10    4.10
  -7   5  -2   14.50    3.90
   7   5   2   17.60    3.20
   8  -5   2  139.09   11.30
  -8  -5  -2  154.78   13.70
   8  -5   2  168.68    8.90
   8  -5   2  145.49   10.80
  -8  -5  -2  155.48    7.20
  -8  -5  -2  159.08    7.00
  -8  -5  -2  171.48    9.20
   8   5   2  166.98   10.10
  -8   5  -2  158.78    9.10
  -8   5  -2  165.98   11.90
   8   5   2  157.38    7.10
  -8   5  -2  150.18    9.50
   8   5   2  162.68    8.90
   9  -5   2  117.69   11.00
   9  -5   2   93.39    7.30
  -9  -5  -2  103.29    8.30
  -9  -5  -2  105.59    6.20
  -9  -5  -2   94.69   11.20
   9  -5   2  101.39   10.40
  -9   5  -2   92.99   10.10
   9   5   2  131.09    9.80
   9   5   2   86.79    7.60
  -9   5  -2   90.79    8.20
  -9   5  -2   93.89    7.70
 -10  -5  -2 1484.95   41.80
  10  -5   2 1486.65   44.80
  10  -5   2 1534.05   49.40
  10  -5   2 1550.44   48.10
 -10  -5  -2 1514.05   46.00
 -10  -5  -2 1531.95   51.29
 -10   5  -2 1568.34   45.00
  10   5   2 1524.15   45.00
 -10   5  -2 1507.55   49.30
 -11  -5  -2  273.67   14.30
  11  -5   2  270.17   12.00
 -11  -5  -2  243.18   18.70
  11  -5   2  274.17   15.60
  11  -5   2  241.68   16.60
 -11   5  -2  273.47   12.30
 -11   5  -2  264.97   17.00
  11   5   2  288.87   13.00
 -11   5  -2  264.67   13.90
 -12  -5  -2   19.30    9.90
  12  -5   2   27.60    9.30
  12  -5   2   34.90    5.00
  12  -5   2   29.60    7.60
 -12  -5  -2   34.20    6.90
  12   5   2   30.40    6.10
 -12   5  -2   22.50    8.60
 -12   5  -2   31.60    6.60
  13  -5   2  356.86   18.40
  13  -5   2  296.87   12.90
 -13  -5  -2  310.07   21.90
  13  -5   2  303.07   19.50
 -13  -5  -2  294.87   16.70
 -13   5  -2  304.97   15.30
  13   5   2  331.17   15.10
 -13   5  -2  320.47   20.30
 -14  -5  -2   10.20    7.30
 -14  -5  -2   33.00   10.80
  14  -5   2   24.70    9.70
  14  -5   2   15.30    4.00
  14  -5   2   18.20    7.60
 -14   5  -2   10.10    5.60
 -14   5  -2   23.00    9.90
  14   5   2   17.30    5.80
  15  -5   2   -7.70    8.60
  15  -5   2    7.30    7.80
 -15  -5  -2    9.30   10.80
 -15   5  -2    2.30    8.80
  15   5   2    2.70    5.30
  16  -5   2  -10.80    8.10
 -16  -5  -2    5.40   12.00
 -16  -5  -2   12.90    8.00
  16  -5   2  -10.10    7.20
 -16   5  -2   -3.60    8.10
  16   5   2    2.30    5.80
 -16   5  -2    4.60    5.20
  17  -5   2   71.09   12.10
 -17  -5  -2   56.69   14.90
  17  -5   2   53.29   13.90
 -17  -5  -2   57.49   11.50
  17   5   2   64.49    9.50
 -17   5  -2   57.69    7.40
 -17   5  -2   56.19   12.70
 -18  -5  -2   54.69   15.10
 -18  -5  -2   75.29   12.70
  18  -5   2   55.29   11.90
  18  -5   2   52.29   13.00
  18   5   2   69.29   10.40
 -18   5  -2   79.29   15.10
 -18   5  -2   78.99    9.90
  19  -5   2   13.50   11.50
  19  -5   2   16.20    9.70
 -19  -5  -2   29.00   15.70
 -19  -5  -2   12.70    9.90
 -19   5  -2  -10.70   10.20
  19   5   2   20.30    7.90
 -19   5  -2   31.00    4.20
 -20  -5  -2   -3.80    9.50
  20  -5   2   12.40   12.80
 -20  -5  -2    3.30   13.70
  20  -5   2   16.10   10.20
 -20   5  -2   22.60   13.30
  20   5   2   10.90    8.00
 -21  -5  -2   49.99   17.50
 -21  -5  -2   25.80   11.90
  21  -5   2   22.10   11.00
  21  -5   2   17.90   13.50
 -21   5  -2   23.80   14.60
  21   5   2   27.10    9.00
  21  -6  -2    6.50   13.50
 -21  -6   2   -3.60   14.10
 -21  -6   2   10.40   10.30
  21  -6  -2   -6.50    8.10
 -21   6   2  -10.50   12.40
 -20  -6   2   64.59   13.00
 -20  -6   2   55.89   16.40
  20  -6  -2   60.49   15.70
  20  -6  -2   66.39   12.80
 -20   6   2   71.19   15.80
  20   6  -2   27.30    8.00
  19  -6  -2   37.50   10.30
 -19  -6   2   64.19   12.70
  19   6  -2   40.70    7.90
  18  -6  -2   41.00   12.60
  18  -6  -2   13.70    8.60
 -18  -6   2   43.60   15.50
 -18  -6   2   32.90   10.60
  18   6  -2   35.80    7.30
 -18   6   2   40.60    4.30
 -18   6   2    8.80   10.90
  17  -6  -2   -4.70    7.00
 -17  -6   2    2.00    7.90
 -17  -6   2   -3.50   11.20
  17  -6  -2    2.30   10.50
 -17   6   2    1.90   10.00
 -17   6   2    3.80    4.00
  17   6  -2   -1.90    5.60
  16  -6  -2   61.69   10.90
 -16  -6   2   44.80   10.40
 -16  -6   2   15.90   12.70
  16  -6  -2   37.80   11.20
 -16   6   2   54.59    6.60
 -16   6   2   40.00   12.30
 -16   6   2   33.10    5.70
  16   6  -2   44.80    6.80
 -15  -6   2  299.57   23.10
  15  -6  -2  239.68   17.20
 -15  -6   2  263.57   17.60
  15  -6  -2  265.37   20.80
  15   6  -2  295.37   13.50
 -15   6   2  287.17   13.70
 -15   6   2  295.87   21.50
  14  -6  -2   -1.10    6.20
  14  -6  -2    7.90    8.50
 -14  -6   2    3.10    6.40
 -14  -6   2   13.50   10.10
  14   6  -2    0.50    4.00
 -14   6   2   -2.80    3.70
 -14   6   2    0.00    4.50
 -14   6   2   -6.00    7.90
 -13  -6   2  144.59   16.20
  13  -6  -2  202.48   16.90
 -13  -6   2  162.68   13.20
  13  -6  -2  174.58   13.80
 -13   6   2  182.78   11.30
 -13   6   2  162.68   15.70
  13   6  -2  174.88    7.20
  13   6  -2  181.78   10.00
 -13   6   2  171.78   10.50
  12  -6  -2  432.86   19.70
 -12  -6   2  383.56   23.30
 -12  -6   2  391.36   18.30
  12  -6  -2  374.46   21.40
 -12   6   2  376.36   16.10
  12   6  -2  379.76   14.90
 -12   6   2  379.46   16.70
 -12   6   2  388.06   24.20
  12   6  -2  388.76   13.50
 -11  -6   2    9.30    8.80
 -11  -6   2    6.40    5.60
  11  -6  -2    7.70    7.70
  11  -6  -2    8.90    5.90
 -11   6   2   10.00    4.30
  11   6  -2    3.60    3.60
 -11   6   2    8.30    6.90
 -11   6   2   -1.10    4.50
  11   6  -2    4.20    3.10
  11   6  -2   -0.70    4.10
  10  -6  -2    3.30    5.20
  10  -6  -2   -5.50    6.10
 -10  -6   2   -1.90    7.90
 -10  -6   2    4.00    4.50
 -10   6   2    4.10    4.20
 -10   6   2   -6.90    5.90
  10   6  -2    3.70    3.10
 -10   6   2    0.20    4.40
  10   6  -2    0.20    3.10
  10   6  -2    1.40    3.70
   9  -6  -2   22.40    6.50
  -9  -6   2   29.40    5.60
  -9  -6   2   31.80    9.40
   9  -6  -2   36.30    8.00
   9   6  -2   34.40    5.10
  -9   6   2   31.00    6.30
  -9   6   2   30.90    6.00
  -9   6   2   21.40    7.10
   9   6  -2   36.20    5.00
  -9   6   2   31.70    5.40
   9   6  -2   31.20    4.60
  -8  -6   2  213.58   10.50
  -8  -6   2  200.48   15.60
   8  -6  -2  214.78   14.10
   8  -6  -2  200.08   12.20
  -8   6   2  213.48   13.40
  -8   6   2  215.88   11.60
  -8   6   2  217.98   11.40
   8   6  -2  214.38   10.10
   8   6  -2  212.38    9.20
   8   6  -2  203.98    9.70
  -8   6   2  204.58   11.50
  -7  -6   2 1175.28   39.80
   7  -6  -2 1177.78   37.20
  -7  -6   2 1184.48   34.40
   7  -6  -2 1215.08   39.00
  -7   6   2 1107.19   36.00
   7   6  -2 1155.38   33.70
  -7   6   2 1130.29   37.30
  -7   6   2 1190.38   36.30
   7   6  -2 1175.48   35.00
  -7   6   2 1185.38   36.30
   7   6  -2 1140.79   33.50
  -6  -6   2  816.72   24.40
   6  -6  -2  836.52   28.90
   6  -6  -2  792.62   26.60
  -6  -6   2  771.82   29.40
   6  -6  -2  800.82   27.30
  -6  -6   2  770.12   25.40
  -6   6   2  833.82   27.00
  -6   6   2  801.32   26.60
   6   6  -2  798.82   26.90
  -6   6   2  818.92   27.40
   6   6  -2  806.92   23.60
   6   6  -2  805.22   23.70
  -6   6   2  861.51   27.00
   6   6  -2  829.22   25.90
  -5  -6   2  345.47   13.20
  -5  -6   2  347.27   17.10
   5  -6  -2  340.17   14.70
   5  -6  -2  355.56   15.90
   5  -6  -2  314.07   13.70
  -5   6   2  326.07   14.00
  -5   6   2  336.27   14.10
  -5   6   2  308.37   14.40
   5   6  -2  335.37   10.80
   5   6  -2  332.97   13.40
  -5   6   2  331.57   14.10
   5   6  -2  342.27   10.50
   5   6  -2  329.67   14.30
  -5   6   2  332.97   14.20
  -4  -6   2   22.60    4.20
   4  -6  -2   17.90    4.60
   4  -6  -2   20.30    5.40
  -4  -6   2   16.00    5.50
   4   6  -2   18.00    4.00
  -4   6   2   15.90    4.00
   4   6  -2   26.00    3.90
  -4   6   2   19.40    4.10
   4   6  -2   19.40    2.20
   4   6  -2   19.30    4.20
  -4   6   2   19.30    4.70
  -4   6   2   21.90    4.90
  -4   6   2   13.50    4.00
   3  -6  -2  481.55   17.50
  -3  -6   2  472.15   19.30
  -3  -6   2  480.05   18.20
   3  -6  -2  539.15   19.20
   3   6  -2  461.55   16.90
  -3   6   2  461.35   17.60
   3   6  -2  469.05   17.30
   3   6  -2  493.45   13.90
  -3   6   2  477.65   18.20
  -3   6   2  475.95   17.40
  -3   6   2  453.45   17.40
   3   6  -2  470.75   16.50
  -3   6   2  490.45   17.50
  -2  -6   2    8.50    5.40
   2  -6  -2    1.40    4.70
  -2  -6   2   -0.80    3.40
   2  -6  -2   11.60    3.40
   2  -6  -2    3.60    3.40
  -2   6   2   10.80    3.70
   2   6  -2    7.00    3.00
  -2   6   2    4.00    3.70
  -2   6   2    4.90    2.70
   2   6  -2    6.10    1.90
   2   6  -2    1.30    3.20
   2   6  -2    1.50    2.80
   2   6  -2    3.60    3.30
  -2   6   2    6.20    3.80
  -2   6   2    2.10    3.90
  -1  -6   2   -4.80    3.30
   1  -6  -2   -1.70    4.00
   1  -6  -2   -0.70    3.00
  -1  -6   2    2.30    1.60
  -1  -6   2    3.10    3.30
  -1   6   2    5.60    2.30
   1   6  -2   -5.80    4.20
   1   6  -2    2.60    2.90
   1   6  -2    1.90    3.40
  -1   6   2    5.50    3.60
  -1   6   2    4.00    3.70
  -1   6   2   -3.10    3.20
  -1   6   2    1.70    3.00
   1   6  -2    2.20    3.10
   0  -6   2  260.27   11.60
   0  -6  -2  257.87   12.70
   0  -6   2  266.97   11.60
   0  -6  -2  270.77   10.80
   0   6  -2  255.47   12.20
   0   6  -2  272.07   12.10
   0   6   2  265.57    8.40
   0   6  -2  251.87   11.00
   0   6   2  256.47   11.40
   0   6   2  251.27   12.00
   0   6   2  277.17   11.90
  -1  -6  -2  387.66   13.80
  -1  -6  -2  407.76   16.20
   1  -6   2  389.86   15.10
  -1  -6  -2  407.86   14.60
   1  -6   2  404.06   15.40
  -1  -6  -2  389.66   14.80
  -1   6  -2  392.76   14.60
   1   6   2  385.16   15.00
   1   6   2  402.06   15.00
  -1   6  -2  413.26   15.80
   1   6   2  392.66   15.80
  -1   6  -2  390.86   15.10
  -2  -6  -2  160.58   11.30
   2  -6   2  154.98    8.80
  -2  -6  -2  174.28    8.70
   2  -6   2  160.08    9.20
  -2  -6  -2  177.68    8.20
  -2  -6  -2  150.48    8.10
   2  -6   2  162.08    9.40
  -2   6  -2  168.78    9.60
   2   6   2  177.88    7.90
  -2   6  -2  177.98    8.20
   2   6   2  169.78    9.00
   2   6   2  152.48    8.60
   2   6   2  205.08   15.60
  -2   6  -2  151.38    8.80
  -2   6  -2  165.88    8.70
   3  -6   2   42.30    5.20
   3  -6   2   54.69    6.50
  -3  -6  -2   40.00    4.70
   3  -6   2   56.59    5.90
  -3  -6  -2   61.99    7.60
  -3  -6  -2   58.09    5.30
  -3  -6  -2   60.99    5.50
  -3   6  -2   48.40    5.60
   3   6   2   55.89    6.40
   3   6   2   41.00    5.00
  -3   6  -2   63.99    5.80
  -3   6  -2   63.19    5.90
  -3   6  -2   51.39    5.70
   3   6   2   68.99    5.20
   3   6   2   67.89    6.30
  -4  -6  -2   91.09    6.60
   4  -6   2   80.29    7.70
  -4  -6  -2   84.09    6.20
   4  -6   2   74.79    6.70
  -4  -6  -2   99.49    6.30
  -4  -6  -2  112.39   10.90
   4  -6   2   86.69    7.90
   4   6   2   82.79    6.80
  -4   6  -2   93.59    7.50
   4   6   2   86.89    6.60
  -4   6  -2   80.69    7.10
  -4   6  -2   86.09    7.60
   4   6   2   82.09    6.00
   4   6   2   81.99    7.90
  -5  -6  -2    0.90    2.90
   5  -6   2    5.10    4.60
  -5  -6  -2    3.50    6.00
  -5  -6  -2    4.70    2.80
  -5  -6  -2    2.40    1.80
   5  -6   2    6.20    4.50
   5  -6   2   13.30    3.90
   5   6   2   -4.00    4.60
  -5   6  -2   -0.40    3.80
   5   6   2   -3.60    3.50
  -5   6  -2    0.60    3.80
   5   6   2    3.10    3.10
  -5   6  -2   -0.80    3.40
   5   6   2    1.40    2.90
   6  -6   2   13.10    5.30
  -6  -6  -2   11.40    2.80
   6  -6   2    5.40    3.50
  -6  -6  -2   13.70    3.30
  -6  -6  -2    9.90    3.10
  -6  -6  -2    8.80    6.90
   6  -6   2    3.90    4.70
  -6   6  -2   11.00    5.40
  -6   6  -2    7.60    4.00
   6   6   2   18.10    4.30
   6   6   2   15.00    3.50
   7  -6   2   78.89    9.40
  -7  -6  -2   90.39    6.20
  -7  -6  -2  133.29   13.70
   7  -6   2   69.39    6.90
  -7  -6  -2   90.59    6.10
  -7  -6  -2   88.79    6.00
   7  -6   2   79.79    8.20
   7   6   2   81.89    7.60
   7   6   2   96.59    6.50
  -7   6  -2   90.09    8.00
   7   6   2   95.29    7.60
  -7   6  -2  103.09   10.20
  -8  -6  -2  613.84   19.60
   8  -6   2  649.14   25.10
  -8  -6  -2  628.84   27.30
  -8  -6  -2  630.84   20.00
   8  -6   2  594.74   23.90
  -8  -6  -2  652.93   20.90
   8   6   2  625.34   21.60
  -8   6  -2  596.74   22.10
  -8   6  -2  633.04   24.70
   8   6   2  659.03   20.30
   8   6   2  628.74   23.70
  -9  -6  -2   98.69    8.10
   9  -6   2  109.39   10.70
  -9  -6  -2   90.89    5.90
   9  -6   2   94.99   10.90
  -9  -6  -2   64.09   10.60
   9   6   2  108.39    6.40
  -9   6  -2  101.39   11.50
   9   6   2  104.59    8.30
  -9   6  -2   99.99    8.60
   9   6   2  100.49    9.10
 -10  -6  -2  135.89   14.90
 -10  -6  -2  158.28   10.20
  10  -6   2  139.59   12.00
  10  -6   2  155.18   13.80
 -10   6  -2  133.39   10.90
  10   6   2  129.29    9.50
 -10   6  -2  143.19   13.30
 -10   6  -2  153.88   10.00
 -11  -6  -2  349.67   25.30
  11  -6   2  402.96   19.40
  11  -6   2  382.56   20.50
 -11  -6  -2  364.76   16.80
 -11   6  -2  399.66   16.10
 -11   6  -2  372.86   20.70
  11   6   2  384.96   16.10
 -11   6  -2  374.56   17.40
  12  -6   2   72.19   10.40
  12  -6   2   69.79   10.70
 -12  -6  -2   71.19    8.80
 -12  -6  -2   60.49   12.80
  12   6   2   48.90    7.20
 -12   6  -2   43.30    7.40
 -12   6  -2   58.29   10.70
 -12   6  -2   45.70    6.50
  13  -6   2    2.10    7.80
 -13  -6  -2   13.40   10.00
  13  -6   2    1.90    7.10
 -13  -6  -2    5.20    5.90
 -13   6  -2   -1.50    6.00
 -13   6  -2   -6.40    7.20
  13   6   2   -5.20    4.50
  14  -6   2   10.10    7.40
  14  -6   2   15.80    9.20
 -14  -6  -2    5.20    6.30
 -14  -6  -2   -3.50    9.80
  14   6   2   10.20    5.60
 -14   6  -2    1.20    8.10
 -14   6  -2    9.20    5.60
  15  -6   2   -9.80    6.70
 -15  -6  -2   -0.40   10.20
 -15  -6  -2   -1.80    6.40
  15  -6   2    2.90    8.70
 -15   6  -2   13.40    6.40
 -15   6  -2    1.00    9.40
  15   6   2    2.20    5.70
 -16  -6  -2    6.40    7.70
  16  -6   2   -5.40    8.90
 -16  -6  -2   11.10   12.50
  16  -6   2  -11.30    7.50
 -16   6  -2   -0.50    5.80
  16   6   2    3.80    6.00
 -16   6  -2    9.40   10.80
  17  -6   2   56.19   14.10
 -17  -6  -2   64.49   11.40
  17  -6   2   59.29   11.80
 -17  -6  -2   55.29   16.00
  17   6   2   72.79    9.90
 -17   6  -2   61.59    8.30
 -17   6  -2   46.00   12.80
 -18  -6  -2    1.40   12.00
  18  -6   2   -1.40   10.40
 -18  -6  -2    1.10    8.30
  18  -6   2  -13.80    7.70
 -18   6  -2    3.20    5.20
  18   6   2  -12.50    5.90
 -18   6  -2    2.90   10.70
 -19  -6  -2   22.00   14.10
 -19  -6  -2    8.60    9.10
  19  -6   2  -15.20    8.00
  19  -6   2   18.10   12.50
  19   6   2    0.70    6.90
 -19   6  -2    7.50    4.30
 -19   6  -2   -0.70   11.10
 -20  -6  -2   26.40   11.10
  20  -6   2   31.00   14.30
 -20  -6  -2    9.60   14.30
  20   6   2    4.20    7.60
 -20   6  -2   19.70   13.50
 -21  -6  -2   37.50   16.60
 -21  -6  -2   44.80   12.50
  21  -6   2   30.40   11.10
  21  -6   2   38.10   15.20
 -21   6  -2   31.50   14.50
  21   6   2   35.80   10.30
  21  -7  -2    9.50   12.90
  21  -7  -2   19.30    9.90
 -21  -7   2   13.00    9.40
 -21  -7   2   26.60   16.60
 -21   7   2   36.20   14.90
 -20  -7   2   44.70   17.80
  20  -7  -2   41.40   15.10
  20  -7  -2   34.00   10.80
 -20  -7   2   54.19   12.40
 -20   7   2   19.80   14.10
  19  -7  -2   -0.80   11.90
  19  -7  -2    0.60    8.60
 -19  -7   2   11.00   13.50
 -19  -7   2  -14.00    7.50
  19   7  -2    2.20    6.00
 -19   7   2    7.90   11.70
  18  -7  -2  128.79   15.30
  18  -7  -2   94.79   17.70
 -18  -7   2  117.99   19.40
 -18  -7   2  109.09   14.20
 -18   7   2   98.09   16.80
  18   7  -2  132.59   11.40
  17  -7  -2  108.19   13.90
 -17  -7   2   96.99   12.70
  17  -7  -2   94.39   15.90
 -17  -7   2   88.99   17.20
 -17   7   2  117.09    9.50
  17   7  -2  102.99    9.80
 -17   7   2  106.79   16.50
  16  -7  -2  177.98   16.80
  16  -7  -2  133.29   17.30
 -16  -7   2  167.68   19.90
  16   7  -2  151.18   10.90
 -16   7   2  126.59   16.30
 -16   7   2  155.58   11.20
  15  -7  -2  289.27   18.70
  15  -7  -2  238.78   20.80
 -15  -7   2  264.77   23.50
 -15  -7   2  288.27   17.60
 -15   7   2  255.67   14.20
 -15   7   2  294.57   21.90
  15   7  -2  279.67   13.70
 -14  -7   2   35.60   12.30
  14  -7  -2   45.10    9.60
  14  -7  -2   32.60   10.50
 -14  -7   2   32.50    8.00
  14   7  -2   34.50    3.50
  14   7  -2   39.90    6.40
 -14   7   2   25.60    9.70
  13  -7  -2   41.10   14.40
 -13  -7   2   38.80   12.40
  13  -7  -2   28.60    9.80
 -13  -7   2   32.10    7.30
 -13   7   2   27.90    6.60
  13   7  -2   33.00    4.20
 -13   7   2   15.80    8.60
  13   7  -2   22.10    5.20
 -12  -7   2   -3.30    4.80
  12  -7  -2   10.40    6.30
  12  -7  -2    3.30    7.50
 -12  -7   2   -6.70    8.40
 -12   7   2   -9.50    6.60
  12   7  -2   -1.30    3.70
  12   7  -2    3.30    3.20
 -12   7   2   -6.10    4.70
  11  -7  -2   40.90    8.40
  11  -7  -2   35.80    9.40
 -11  -7   2   56.69    7.40
 -11  -7   2   34.70   10.40
  11   7  -2   42.70    5.70
 -11   7   2   51.69    7.80
  11   7  -2   32.40    5.70
  11   7  -2   30.90    5.00
 -11   7   2   38.80    9.60
 -10  -7   2   94.09   12.90
 -10  -7   2  100.39    8.80
  10  -7  -2   88.99    9.60
  10  -7  -2   81.49   10.70
 -10   7   2   85.19   10.60
 -10   7   2   92.89    8.80
  10   7  -2  103.19    7.60
 -10   7   2   82.39    8.50
  10   7  -2   93.69    7.60
  10   7  -2   88.39    7.70
   9  -7  -2   48.90    7.70
  -9  -7   2   50.59   10.80
  -9  -7   2   54.69    6.20
   9  -7  -2   49.80    9.00
   9   7  -2   58.29    6.00
   9   7  -2   40.30    5.30
   9   7  -2   50.09    6.10
  -9   7   2   39.10    6.40
  -9   7   2   42.10    6.80
  -9   7   2   26.40    7.40
  -8  -7   2  543.45   25.70
   8  -7  -2  565.44   22.80
   8  -7  -2  561.74   24.50
  -8   7   2  582.24   22.00
   8   7  -2  590.14   19.80
   8   7  -2  554.44   18.70
   8   7  -2  576.44   20.30
  -8   7   2  584.34   21.90
  -8   7   2  598.54   23.40
   7  -7  -2   20.50    6.50
  -7  -7   2   28.90    4.90
  -7  -7   2   35.20    9.80
   7  -7  -2   23.60    6.10
   7   7  -2   23.70    3.30
  -7   7   2   27.30    5.70
   7   7  -2   19.10    4.60
  -7   7   2   20.20    5.50
   7   7  -2   27.10    4.70
  -7   7   2   24.70    6.20
   6  -7  -2   16.50    5.10
  -6  -7   2    6.60    7.80
  -6  -7   2   13.70    3.80
   6  -7  -2   11.80    6.10
  -6   7   2    5.20    4.40
  -6   7   2   10.30    5.20
   6   7  -2    5.00    4.10
   6   7  -2    7.60    4.30
   6   7  -2    5.90    3.50
  -6   7   2    3.90    4.60
   6   7  -2   11.00    2.40
  -5  -7   2  314.87   17.30
   5  -7  -2  314.47   14.80
   5  -7  -2  316.27   16.00
  -5  -7   2  291.47   12.90
   5   7  -2  282.47   13.60
   5   7  -2  302.57   13.60
  -5   7   2  306.47   13.80
   5   7  -2  320.97   12.80
  -5   7   2  305.27   14.10
  -5   7   2  318.87   14.50
   5   7  -2  310.67    9.50
  -4  -7   2  448.46   20.10
   4  -7  -2  467.55   19.30
  -4  -7   2  432.96   16.80
   4   7  -2  437.06   17.30
  -4   7   2  458.55   18.10
   4   7  -2  441.96   12.70
  -4   7   2  435.76   17.40
  -4   7   2  459.35   16.70
   4   7  -2  470.25   16.50
   4   7  -2  435.66   17.20
   3  -7  -2   -0.50    5.20
  -3  -7   2   -0.20    5.80
  -3  -7   2    3.50    3.20
  -3   7   2   -2.10    3.90
  -3   7   2   -1.10    2.80
  -3   7   2    0.50    3.80
   3   7  -2    1.10    3.80
  -3   7   2    0.70    4.10
   3   7  -2    2.50    1.20
   3   7  -2    0.10    3.70
   3   7  -2   -2.40    3.30
   3   7  -2   -0.60    2.90
  -2  -7   2    1.10    3.90
  -2  -7   2    2.00    3.10
  -2  -7   2    4.50    5.50
   2  -7  -2    8.50    3.60
   2  -7  -2    7.80    5.00
  -2   7   2    1.10    3.90
   2   7  -2    6.70    3.70
   2   7  -2   -1.60    3.20
  -2   7   2    4.20    2.70
   2   7  -2    4.70    4.40
  -2   7   2    1.90    3.90
  -2   7   2    3.40    4.10
   2   7  -2    2.70    1.70
  -2   7   2   -0.20    4.00
   2   7  -2    6.90    3.40
   1  -7  -2   68.79    8.00
   1  -7  -2   64.89    6.90
  -1  -7   2   59.79    3.80
  -1  -7   2   56.79    6.00
   1  -7  -2   64.09    6.30
  -1  -7   2   71.89    7.00
   1   7  -2   54.09    6.80
   1   7  -2   58.59    6.00
  -1   7   2   65.49    4.60
   1   7  -2   67.89    6.20
  -1   7   2   57.19    6.30
  -1   7   2   67.69    7.10
   1   7  -2   49.90    5.70
  -1   7   2   70.59    7.70
  -1   7   2   66.49    7.40
   0  -7  -2   62.49    7.60
   0  -7   2   77.29    7.00
   0  -7   2   79.09    5.00
   0  -7  -2   84.69    7.00
   0  -7   2   87.59    7.70
   0  -7  -2   75.29    6.80
   0   7  -2   71.29    6.80
   0   7  -2   70.89    6.60
   0   7   2   96.99    8.50
   0   7   2   75.49    3.90
   0   7   2   70.89    7.90
   0   7  -2   65.29    7.10
   0   7   2   72.19    7.10
   0   7   2   83.09    7.60
   0   7  -2   75.69    7.10
   0   7  -2   82.49    4.90
  -1  -7  -2 1417.36   44.80
  -1  -7  -2 1442.46   43.70
   1  -7   2 1483.05   44.10
  -1  -7  -2 1536.05   42.40
   1   7   2 1470.95   44.80
  -1   7  -2 1486.05   44.60
  -1   7  -2 1459.25   44.10
   1   7   2 1467.65   44.10
  -1   7  -2 1468.15   41.70
  -1   7  -2 1472.45   43.70
   1   7   2 1520.35   44.00
   2  -7   2  947.11   31.10
  -2  -7  -2  931.31   30.30
  -2  -7  -2  971.40   29.00
   2  -7   2  935.81   31.00
  -2  -7  -2  974.40   31.70
  -2  -7  -2  957.40   33.20
   2   7   2  951.10   30.60
  -2   7  -2  950.50   31.00
  -2   7  -2  977.70   29.10
  -2   7  -2  987.90   30.60
  -2   7  -2  971.50   31.40
   2   7   2 1039.50   30.90
   2   7   2  952.90   31.50
  -3  -7  -2    8.10    3.30
   3  -7   2    1.60    4.10
   3  -7   2    6.10    4.60
  -3  -7  -2    8.90    3.30
  -3  -7  -2   11.70    6.40
   3   7   2   12.30    4.20
  -3   7  -2    7.70    4.90
   3   7   2   10.00    3.10
   3   7   2    8.50    4.20
   3   7   2    1.10    4.40
  -3   7  -2   13.40    3.80
  -3   7  -2    3.40    4.20
  -3   7  -2    9.90    3.90
  -4  -7  -2  318.77   13.30
  -4  -7  -2  346.67   13.90
   4  -7   2  352.66   15.80
  -4  -7  -2  332.17   17.70
   4  -7   2  335.97   15.10
   4   7   2  310.77   13.80
  -4   7  -2  327.77   14.90
   4   7   2  331.07   13.90
   4   7   2  344.77   12.60
  -4   7  -2  308.37   13.80
  -4   7  -2  325.27   14.10
   5  -7   2   -2.70    4.00
  -5  -7  -2    2.10    3.00
   5  -7   2   -0.10    4.40
  -5  -7  -2   -8.20    6.20
  -5   7  -2    0.70    4.20
  -5   7  -2   -7.70    3.70
   5   7   2    0.60    3.50
   5   7   2    0.40    2.70
   5   7   2    6.20    4.20
   6  -7   2    3.00    5.30
   6  -7   2    3.90    5.30
  -6  -7  -2    7.00    2.00
  -6  -7  -2    5.80    7.50
  -6  -7  -2    2.30    3.30
   6   7   2    3.00    4.20
   6   7   2    0.90    3.40
  -6   7  -2    7.10    5.10
  -6   7  -2   -0.40    4.40
   6   7   2    1.80    3.20
  -6   7  -2    1.30    4.60
   7  -7   2  122.29   10.80
  -7  -7  -2  104.59   12.80
  -7  -7  -2  107.99   11.30
  -7  -7  -2  109.39    6.20
   7  -7   2  122.39   11.40
   7   7   2  100.19    7.90
  -7   7  -2  105.69   10.30
   7   7   2  112.09    7.80
  -7   7  -2  121.19    9.60
  -7   7  -2  103.39    9.80
   7   7   2  114.89    8.70
  -8  -7  -2  131.89   15.10
  -8  -7  -2  160.98    8.10
   8  -7   2  160.68   13.20
  -8  -7  -2  142.19    8.10
   8  -7   2  151.88   12.20
  -8   7  -2  163.48   12.60
  -8   7  -2  135.29   10.30
   8   7   2  141.29    8.60
  -8   7  -2  150.48   11.20
   8   7   2  153.68    9.90
   9  -7   2   -1.50    5.90
   9  -7   2   -2.80    6.10
  -9  -7  -2    4.20    3.20
  -9  -7  -2   -3.40    7.50
  -9  -7  -2    4.00    3.70
  -9   7  -2    1.90    5.20
   9   7   2    2.90    4.10
   9   7   2   -4.30    4.30
  -9   7  -2   13.40    6.60
   9   7   2    2.20    3.30
  -9   7  -2    9.60    5.00
  10  -7   2   52.49   10.00
 -10  -7  -2   42.90    6.10
  10  -7   2   46.80    8.90
 -10   7  -2   34.50    8.20
  10   7   2   47.40    6.70
 -10   7  -2   42.20    8.00
 -10   7  -2   33.00    6.30
  11  -7   2   74.89   11.10
  11  -7   2   70.19   11.20
 -11  -7  -2   89.39    8.40
 -11  -7  -2   81.39   12.90
  11   7   2   71.29    7.90
 -11   7  -2   81.19    8.30
 -11   7  -2   60.49   10.80
 -12  -7  -2  105.89   14.50
  12  -7   2  103.89   12.10
 -12  -7  -2  112.29   10.10
  12  -7   2   94.79   12.40
 -12   7  -2  116.49    9.90
 -12   7  -2  102.19   12.70
  12   7   2  105.99    9.80
 -12   7  -2  117.79   11.10
 -13  -7  -2   16.90    6.30
  13  -7   2    2.80    8.00
 -13  -7  -2   16.00   10.20
  13  -7   2   11.90    7.50
 -13   7  -2   18.50    6.90
 -13   7  -2   19.30    9.80
  13   7   2   12.70    5.80
  14  -7   2   10.60    9.10
 -14  -7  -2   13.20   12.10
  14  -7   2   10.50    7.90
 -14  -7  -2    8.80    6.50
  14   7   2   10.60    6.10
 -14   7  -2    7.10    9.10
 -14   7  -2   12.10    6.50
 -15  -7  -2   12.80   12.20
  15  -7   2   19.70    8.80
  15  -7   2   12.40   10.00
 -15  -7  -2   21.00    8.10
  15   7   2   20.40    6.70
 -15   7  -2   12.20    6.80
 -15   7  -2   34.90   11.50
  16  -7   2    3.20    8.30
 -16  -7  -2    4.10   11.20
  16  -7   2   -2.70   10.10
 -16  -7  -2   -8.00    7.00
 -16   7  -2   -2.80    6.00
 -16   7  -2  -10.30    8.70
  16   7   2    1.70    6.20
  17  -7   2    2.40    8.80
  17  -7   2   17.40   11.00
 -17  -7  -2   -3.30    7.70
 -17  -7  -2   12.50   13.60
 -17   7  -2   -7.60    9.70
 -17   7  -2    3.20    6.20
  17   7   2   -3.00    6.80
 -18  -7  -2   18.20    9.40
 -18  -7  -2   27.40   16.20
  18  -7   2   14.50    9.80
  18   7   2    8.10    7.30
 -18   7  -2  -10.30   11.80
 -18   7  -2   27.30    7.00
 -19  -7  -2   28.00   10.40
  19  -7   2   29.60   10.90
 -19  -7  -2   45.20   15.80
  19  -7   2   33.50   13.60
 -19   7  -2   32.80    6.20
 -19   7  -2   21.60   12.50
  19   7   2   15.10    8.40
 -20  -7  -2    6.90    9.40
  20  -7   2    2.10    9.70
 -20  -7  -2   17.80   15.10
  20  -7   2    0.60   12.40
 -20   7  -2   25.70   13.40
  20   7   2   -6.60    7.30
  20  -8  -2   -6.70    8.60
 -20  -8   2   25.30   16.10
 -20  -8   2    5.00    9.00
  20  -8  -2   -9.20   11.40
 -20   8   2   11.30   12.60
  19  -8  -2   59.09   16.10
 -19  -8   2   67.59   17.30
  19  -8  -2   56.99   12.20
 -19  -8   2   50.89   11.50
  19   8  -2   51.49    8.70
 -19   8   2   56.79    5.80
 -19   8   2   52.29   14.80
 -18  -8   2   20.50   16.00
 -18  -8   2   -7.90    7.80
  18  -8  -2   -0.80    8.10
  18  -8  -2    3.30   13.40
 -18   8   2   -1.80    4.70
  18   8  -2  -15.90    4.90
  17  -8  -2   13.50    8.60
  17  -8  -2   25.40   12.50
 -17  -8   2    5.60    8.60
 -17  -8   2    8.10   11.90
 -17   8   2   10.50    6.10
  17   8  -2    0.90    5.50
 -17   8   2    9.70   11.30
 -16  -8   2  101.39   17.20
  16  -8  -2  169.38   16.90
 -16  -8   2  142.69   14.10
  16  -8  -2  142.99   20.60
  16   8  -2  135.79   11.00
 -16   8   2  135.59   11.50
 -16   8   2  111.59   16.00
  15  -8  -2   12.50    8.20
 -15  -8   2    8.70    7.20
  15  -8  -2    7.10    9.90
 -15  -8   2    4.00   13.10
  15   8  -2    6.70    5.50
 -15   8   2   12.40    6.50
 -15   8   2   -3.40    9.10
  14  -8  -2   81.19   12.20
  14  -8  -2   52.79   12.00
 -14  -8   2   41.60   13.00
 -14  -8   2   60.79    9.20
 -14   8   2   58.59    8.90
 -14   8   2   39.10   11.20
  14   8  -2   60.89    5.80
  14   8  -2   66.69    7.80
  13  -8  -2   49.40    9.60
 -13  -8   2   38.80    7.60
 -13  -8   2   32.10   11.80
  13  -8  -2   43.00   10.60
  13   8  -2   45.50    6.60
  13   8  -2   47.30    5.40
 -13   8   2   44.40    7.90
 -13   8   2   33.00   10.50
  12  -8  -2   13.30    7.70
  12  -8  -2   -4.90    7.50
 -12  -8   2   -1.10    4.90
 -12  -8   2   10.50    9.90
  12   8  -2    0.50    4.30
  12   8  -2   -5.90    4.00
 -12   8   2   10.90    7.90
  12   8  -2    5.30    4.10
 -12   8   2   -4.20    5.30
 -11  -8   2    1.90    4.50
 -11  -8   2   -0.70    9.10
  11  -8  -2    8.60    7.80
  11   8  -2   -0.20    4.00
 -11   8   2    2.00    7.90
  11   8  -2   -2.60    3.60
  11   8  -2   -4.20    3.80
  10  -8  -2   16.70    9.90
 -10  -8   2   25.20    5.30
 -10  -8   2   44.50   11.90
  10  -8  -2   12.70    7.20
  10   8  -2   27.10    4.70
 -10   8   2   23.10    6.60
 -10   8   2   29.10    7.20
  10   8  -2   25.40    5.20
  10   8  -2   28.40    5.30
 -10   8   2   27.80    8.10
  -9  -8   2    2.60    9.60
   9  -8  -2   -1.40    5.60
   9  -8  -2  -10.80    6.80
   9   8  -2    1.70    4.30
   9   8  -2   -0.60    3.00
  -9   8   2    2.10    5.50
  -9   8   2   -1.80    4.90
   9   8  -2    0.50    4.20
  -9   8   2   -1.20    6.30
  -8  -8   2  823.32   33.10
   8  -8  -2  853.51   31.90
   8  -8  -2  818.02   30.00
   8   8  -2  708.63   27.20
  -8   8   2  841.72   29.00
  -8   8   2  827.02   29.00
   8   8  -2  830.92   27.40
  -8   8   2  789.22   29.80
   8   8  -2  790.52   26.50
   7  -8  -2   -0.60    5.40
   7  -8  -2    5.10    6.50
  -7  -8   2    6.90    7.60
  -7   8   2   -4.80    4.90
  -7   8   2    4.40    5.60
   7   8  -2    3.10    4.00
   7   8  -2   -0.80    4.30
  -7   8   2   -0.80    4.90
  -6  -8   2  513.65   23.80
   6  -8  -2  449.36   21.50
   6   8  -2  463.65   18.70
  -6   8   2  450.15   19.00
  -6   8   2  489.45   20.00
   6   8  -2  467.05   17.70
  -6   8   2  466.85   19.50
   5  -8  -2  456.55   20.40
  -5  -8   2  435.56   21.60
   5   8  -2  395.16   17.60
   5   8  -2  460.75   18.00
  -5   8   2  454.05   18.80
   5   8  -2  446.36   17.00
  -5   8   2  439.16   17.50
  -5   8   2  400.66   18.00
  -4  -8   2  372.76   19.40
   4  -8  -2  364.86   17.90
   4   8  -2  357.86   15.80
   4   8  -2  348.17   14.80
  -4   8   2  387.66   15.00
  -4   8   2  339.17   16.20
   4   8  -2  341.07   15.60
  -4   8   2  366.36   16.20
  -3  -8   2    3.60    6.60
   3  -8  -2   -2.00    3.90
   3  -8  -2    1.10    5.70
   3   8  -2   -3.80    4.10
  -3   8   2    6.10    4.60
   3   8  -2   -2.30    4.00
   3   8  -2   -1.10    3.70
  -3   8   2   -1.50    3.10
  -3   8   2    3.00    4.50
   2  -8  -2  152.18    9.60
   2  -8  -2  166.18   12.30
  -2  -8   2  165.78   13.30
  -2  -8   2  153.38   10.20
   2   8  -2  133.29    9.20
  -2   8   2  144.19   10.20
  -2   8   2  153.38    7.80
   2   8  -2  146.69    5.30
  -2   8   2  156.88   10.60
   2   8  -2  156.28    5.10
   2   8  -2  160.18   10.60
   2   8  -2  145.39    9.50
  -1  -8   2   13.70    5.00
   1  -8  -2   10.80    3.90
  -1  -8   2   12.10    2.40
   1  -8  -2    7.20    5.70
  -1   8   2    7.50    4.30
  -1   8   2   13.90    2.90
   1   8  -2   13.40    2.30
   1   8  -2    8.40    4.60
  -1   8   2   14.50    5.10
   1   8  -2    3.40    3.80
   1   8  -2    7.90    4.80
   0  -8   2   10.40    2.90
   0  -8   2   16.90    5.20
   0  -8  -2    4.40    5.80
   0  -8  -2    8.60    3.70
   0   8  -2    8.90    4.90
   0   8  -2    9.70    4.10
   0   8  -2    9.90    2.70
   0   8   2   10.10    4.40
   0   8   2    9.10    4.40
   0   8  -2    8.50    4.50
  -1  -8  -2   23.10    4.20
   1  -8   2    7.50    5.00
  -1   8  -2   18.30    4.40
  -1   8  -2   15.40    4.90
  -1   8  -2   19.50    5.50
   1   8   2   17.20    5.00
  -1   8  -2   18.10    4.00
   1   8   2   20.10    5.20
   2  -8   2   32.00    6.40
  -2  -8  -2   27.60    8.60
  -2   8  -2   24.40    4.90
  -2   8  -2   15.40    5.10
  -2   8  -2   27.20    5.80
  -2   8  -2   26.70    4.40
   2   8   2   27.60    6.00
   2   8   2   20.80    5.30
  -3  -8  -2  139.29   13.30
   3  -8   2  157.58   11.50
   3  -8   2  156.08   10.80
  -3  -8  -2  164.68   10.70
  -3   8  -2  171.38   10.90
   3   8   2  159.68   10.20
   3   8   2  167.68   10.40
  -3   8  -2  159.38    9.30
  -3   8  -2  148.49   10.80
  -3   8  -2  146.79    9.70
   4  -8   2  248.68   13.90
  -4  -8  -2  200.18   15.80
   4  -8   2  201.38   12.50
  -4  -8  -2  207.48   14.40
  -4   8  -2  233.88   11.70
   4   8   2  200.88    9.50
   4   8   2  227.58   11.90
   4   8   2  202.28   11.70
  -4   8  -2  214.68   12.70
  -4   8  -2  219.28   12.70
   5  -8   2   -4.60    5.10
  -5  -8  -2   12.50    8.10
   5  -8   2    4.60    5.60
  -5   8  -2   -0.50    5.20
  -5   8  -2   -0.30    4.60
  -5   8  -2    0.20    4.30
   5   8   2    0.30    2.80
   5   8   2    4.20    4.30
   5   8   2    0.80    4.40
   6  -8   2   -3.30    5.40
   6  -8   2   -1.20    4.80
  -6  -8  -2   -3.30    7.80
  -6   8  -2    5.70    5.20
  -6   8  -2   -1.80    4.90
  -6   8  -2   -0.70    4.40
   6   8   2    7.40    4.90
   6   8   2   -3.10    2.90
   6   8   2    1.30    4.20
  -7  -8  -2    8.60    8.90
   7  -8   2    2.80    5.60
   7  -8   2   -0.50    6.10
  -7  -8  -2    3.50    3.80
  -7   8  -2   -7.70    4.70
  -7   8  -2   -8.20    5.00
  -7   8  -2    2.40    4.90
   7   8   2   -1.50    3.20
   7   8   2   -1.20    4.30
   7   8   2   -0.10    3.90
   8  -8   2  145.49   12.60
  -8  -8  -2  118.29   14.00
  -8  -8  -2  138.39    8.70
  -8  -8  -2  140.89    6.80
   8  -8   2  151.28   13.60
  -8   8  -2  133.59   11.50
  -8   8  -2  138.69   12.30
   8   8   2  137.69    9.40
   8   8   2  162.58   10.70
  -8   8  -2  162.98   11.70
  -9  -8  -2  163.98    9.10
  -9  -8  -2  166.18   16.50
   9  -8   2  189.88   14.90
   9  -8   2  179.48   13.80
  -9  -8  -2  165.28    8.40
  -9   8  -2  160.68   13.70
  -9   8  -2  143.19   13.00
   9   8   2  182.18    9.80
   9   8   2  165.58   11.00
  -9   8  -2  171.18   12.00
   9   8   2  153.98   10.40
  10  -8   2   22.00    7.60
 -10  -8  -2   41.00   11.40
 -10  -8  -2   34.00    5.20
  10   8   2   23.90    4.70
 -10   8  -2   39.40   10.70
  10   8   2   26.80    6.20
 -10   8  -2   35.40    7.90
 -10   8  -2   29.90    6.80
  11  -8   2    3.60    7.90
 -11  -8  -2    4.70    4.50
  11  -8   2    5.50    7.40
 -11  -8  -2   16.90   10.40
  11   8   2   -1.80    4.90
 -11   8  -2   -3.80    6.90
 -11   8  -2    3.60    5.10
 -11   8  -2    5.10    6.60
  12  -8   2   31.20    9.90
 -12  -8  -2   51.69    7.20
  12  -8   2   37.90    9.50
 -12   8  -2   34.90    7.10
 -12   8  -2   36.60    9.60
  12   8   2   40.20    7.10
 -12   8  -2   24.90    7.40
  13  -8   2   10.90    8.00
 -13  -8  -2   16.60   11.40
  13  -8   2    8.30    9.50
 -13  -8  -2   22.10    6.30
  13   8   2   12.70    6.20
 -13   8  -2    7.40    9.00
 -13   8  -2   15.30    6.20
 -13   8  -2   10.00    7.10
  14  -8   2    3.20    7.90
 -14  -8  -2   -1.40    5.70
 -14  -8  -2    7.60   11.20
  14  -8   2   -6.70    8.40
 -14   8  -2    6.90    6.80
 -14   8  -2  -18.10    8.10
  14   8   2   -4.40    5.70
  15  -8   2   70.99   14.80
  15  -8   2   81.89   13.00
 -15  -8  -2   76.39   16.80
 -15  -8  -2   88.09   11.00
 -15   8  -2   63.09    9.80
  15   8   2   95.49   10.50
 -15   8  -2   87.09   14.40
 -16  -8  -2  206.28   23.40
  16  -8   2  229.28   19.50
 -16  -8  -2  209.58   15.60
  16  -8   2  221.78   22.20
 -16   8  -2  229.28   15.60
 -16   8  -2  193.68   20.40
  16   8   2  204.48   18.60
 -17  -8  -2  234.48   16.90
  17  -8   2  215.38   21.80
 -17  -8  -2  278.47   28.80
  17  -8   2  257.67   20.40
 -17   8  -2  248.68   15.70
  17   8   2  245.38   16.40
 -17   8  -2  256.77   23.60
  18  -8   2   -3.60   10.80
  18  -8   2   -2.70    9.00
 -18  -8  -2   12.80   14.50
 -18  -8  -2    9.30    8.10
 -18   8  -2    4.60    6.10
  18   8   2   -1.90    6.80
 -18   8  -2   16.70   11.90
  19  -8   2   35.70   12.20
  19  -8   2   33.30   13.90
 -19  -8  -2   20.80   15.50
 -19  -8  -2   25.80    9.10
 -19   8  -2   42.40    7.40
 -19   8  -2   25.70   13.40
  19   8   2   23.00    8.30
  20  -8   2   46.10   15.70
 -20  -8  -2   62.79   11.20
 -20  -8  -2   38.50   17.60
  20  -8   2   47.30   13.00
 -20   8  -2   57.09    6.60
 -20   8  -2   57.69   17.30
  20   8   2   10.80    8.10
 -20  -9   2   40.20   11.10
  20  -9  -2   87.29   15.00
  20  -9  -2   50.39   15.80
 -20  -9   2   63.69   18.00
 -20   9   2   54.89   15.80
 -19  -9   2   -6.90    7.20
  19  -9  -2   -1.00   11.70
  19  -9  -2    3.60    9.10
 -19  -9   2    1.80   13.90
 -19   9   2    8.90   13.20
 -19   9   2   13.30    5.10
  18  -9  -2   22.50   12.20
  18  -9  -2   23.00   10.20
 -18  -9   2   35.20   15.20
 -18  -9   2   32.30    9.30
 -18   9   2    9.70   13.00
 -18   9   2   42.60    7.30
  18   9  -2   26.10    7.70
  17  -9  -2  125.79   15.90
 -17  -9   2  127.09   17.10
 -17  -9   2  114.59   25.40
  17  -9  -2  110.19   17.20
 -17   9   2  124.19   11.30
 -17   9   2   97.39   16.40
  17   9  -2  131.69   11.70
  16  -9  -2   22.50   11.90
  16  -9  -2   60.39   12.10
 -16  -9   2   41.90    8.80
 -16  -9   2   69.09   17.10
  16   9  -2   51.49    8.20
 -16   9   2   52.49   13.40
 -16   9   2   41.20    8.20
  15  -9  -2  120.99   14.90
 -15  -9   2  131.39   21.60
  15  -9  -2  118.89   16.20
 -15  -9   2  101.69   11.00
 -15   9   2   90.19   16.10
  15   9  -2  106.59    9.90
 -15   9   2   89.89   10.80
 -14  -9   2   76.99   16.00
 -14  -9   2  106.79   10.60
  14  -9  -2  103.19   14.90
  14  -9  -2   93.89   12.70
  14   9  -2   96.49    9.60
  14   9  -2  105.79    7.70
 -14   9   2  108.99   11.10
 -14   9   2   93.29   15.20
 -13  -9   2    3.90   10.90
  13  -9  -2   25.40   11.10
  13  -9  -2    4.70    7.20
 -13  -9   2   27.70    6.50
  13   9  -2   22.40    6.00
  13   9  -2   16.90    6.40
 -13   9   2   14.00    7.20
 -13   9   2   14.50    9.40
  13   9  -2   23.50    5.20
  12  -9  -2   27.10   10.50
 -12  -9   2   39.60   12.00
  12  -9  -2   56.99   10.60
  12   9  -2   44.30    6.40
 -12   9   2   37.00   10.00
 -12   9   2   32.80    7.80
  12   9  -2   41.80    6.80
 -11  -9   2    7.10    9.80
  11  -9  -2   -6.50    7.70
  11  -9  -2    2.70    6.70
 -11   9   2    9.30    6.60
  11   9  -2    4.70    4.60
  11   9  -2   -2.30    3.00
 -11   9   2   23.90    8.10
  11   9  -2    7.30    5.10
  10  -9  -2   10.50    7.30
 -10  -9   2   34.70   11.40
  10  -9  -2   28.80   10.10
  10   9  -2   24.20    4.20
  10   9  -2   26.80    6.00
 -10   9   2   28.00    7.50
 -10   9   2   27.10    7.20
  10   9  -2   35.40    6.20
 -10   9   2   18.60    7.50
   9  -9  -2    5.80    8.40
  -9  -9   2   -3.30    8.90
   9   9  -2   14.20    5.30
   9   9  -2    8.10    4.70
  -9   9   2    7.40    6.40
  -9   9   2    8.70    6.00
   9   9  -2    5.10    2.80
  -9   9   2    8.70    7.00
   8  -9  -2  115.09   12.00
  -8  -9   2   91.09   13.30
   8  -9  -2  100.89   12.90
  -8   9   2   98.29   10.40
  -8   9   2  125.49   11.90
   8   9  -2  106.99    9.70
   8   9  -2   99.89    9.00
  -8   9   2  103.09   11.20
  -7  -9   2   13.40    9.00
   7  -9  -2    6.50    7.00
  -7   9   2   17.60    6.20
   7   9  -2   18.80    5.90
  -7   9   2    9.20    6.10
  -7   9   2    5.20    5.90
   7   9  -2   12.30    4.80
  -6  -9   2  316.57   20.30
   6  -9  -2  349.47   18.80
   6   9  -2  308.67   15.30
  -6   9   2  294.27   16.40
   6   9  -2  285.17   14.10
  -6   9   2  330.77   16.40
  -6   9   2  310.27   15.50
   5  -9  -2   98.99   11.20
  -5  -9   2  148.39   15.90
  -5   9   2   96.29    9.70
   5   9  -2  147.09   10.90
   5   9  -2  114.99    9.40
  -5   9   2  102.29    9.40
  -5   9   2  105.49   10.10
  -4  -9   2  178.38   16.00
   4  -9  -2  220.68   15.10
   4  -9  -2  190.38   12.30
   4   9  -2  207.38   12.60
   4   9  -2  183.28   11.30
  -4   9   2  186.08   12.70
  -4   9   2  183.98   10.60
  -4   9   2  176.48   12.30
   3  -9  -2    9.40    6.50
   3  -9  -2    9.60    4.70
  -3  -9   2    4.50    7.50
  -3   9   2    3.90    3.80
  -3   9   2   12.10    5.80
   3   9  -2   15.90    5.20
  -3   9   2    4.20    5.30
   3   9  -2   12.80    5.50
   2  -9  -2    7.60    4.40
  -2  -9   2    3.70    7.50
   2  -9  -2    9.40    6.60
  -2   9   2    4.10    5.20
  -2   9   2   15.80    3.60
  -2   9   2    6.90    5.30
   2   9  -2   -0.10    4.00
   2   9  -2    8.50    5.60
   2   9  -2   12.80    5.20
  -1  -9   2    9.40    2.50
   1  -9  -2   12.00    4.40
  -1  -9   2   12.80    5.40
   1  -9  -2   12.90    6.50
   1   9  -2    9.80    2.20
   1   9  -2    8.70    4.60
  -1   9   2   11.50    2.80
   1   9  -2   14.00    5.50
  -1   9   2    4.70    4.90
   1   9  -2    2.60    4.90
  -1   9   2    8.80    5.40
   0  -9   2    2.20    2.70
   0  -9   2    2.30    5.50
   0  -9  -2    1.90    6.10
   0  -9  -2   -0.40    3.50
   0   9  -2   -1.60    4.00
   0   9  -2   -3.80    4.60
   0   9  -2    3.10    5.10
   0   9   2   -2.50    4.60
   0   9  -2   -3.30    2.20
   0   9   2    2.20    4.80
   1  -9   2   22.80    4.30
  -1  -9  -2   26.00    7.50
  -1  -9  -2   23.80    4.60
   1  -9   2   10.50    5.80
   1   9   2   25.10    6.40
   1   9   2   34.70    6.80
  -1   9  -2   17.20    6.00
  -1   9  -2   38.40    7.30
   2  -9   2   38.60    7.20
  -2  -9  -2   36.40    9.50
  -2  -9  -2   29.70    4.70
  -2   9  -2   27.30    7.10
   2   9   2   21.40    6.10
  -2   9  -2   30.80    6.90
  -2   9  -2   24.20    4.40
   2   9   2   30.40    6.40
   3  -9   2   32.80    7.60
  -3  -9  -2   28.20    5.00
  -3  -9  -2   20.10    8.90
   3   9   2   21.00    6.10
  -3   9  -2   27.50    6.50
   3   9   2   23.50    5.80
  -3   9  -2   26.30    7.50
  -3   9  -2   23.30    4.80
   4  -9   2    2.50    5.30
   4  -9   2    2.40    6.10
  -4  -9  -2    4.60    7.90
  -4  -9  -2   10.20    3.90
  -4   9  -2    1.60    4.30
   4   9   2    3.50    4.90
   4   9   2    3.20    5.10
  -4   9  -2    5.10    5.30
  -4   9  -2    7.90    5.80
  -5  -9  -2   62.99   10.60
   5  -9   2   95.89   10.50
   5  -9   2  103.19   10.70
  -5   9  -2   90.89   10.50
  -5   9  -2   60.39    8.60
   5   9   2   99.19    9.60
   5   9   2   91.49    9.20
  -5   9  -2   90.09    8.80
   5   9   2   82.49    6.40
   6  -9   2  578.34   23.90
  -6  -9  -2  562.64   27.20
   6  -9   2  593.64   24.60
  -6   9  -2  531.95   22.80
  -6   9  -2  581.34   22.60
   6   9   2  562.14   19.20
   6   9   2  578.74   21.70
  -6   9  -2  523.95   22.80
   6   9   2  553.74   21.70
   7  -9   2   15.30    6.90
  -7  -9  -2   15.20   11.10
   7  -9   2   20.90    7.80
  -7   9  -2   17.40    6.90
   7   9   2    5.90    3.60
   7   9   2   11.40    5.00
   7   9   2   10.80    5.60
  -7   9  -2   -1.70    5.10
  -7   9  -2   -3.90    5.40
  -8  -9  -2   42.30   11.30
   8  -9   2   32.00    8.90
   8  -9   2   62.29    9.90
   8   9   2   58.39    7.80
  -8   9  -2   46.30    8.50
   8   9   2   40.10    5.60
  -8   9  -2   42.20    8.00
   8   9   2   54.89    7.10
  -8   9  -2   69.19    9.80
   9  -9   2   26.00    8.10
  -9  -9  -2    9.10   10.10
   9   9   2   20.50    5.00
  -9   9  -2   24.10    7.20
  -9   9  -2   29.20    8.10
  -9   9  -2   14.80    7.10
   9   9   2   31.00    6.60
   9   9   2   19.30    5.20
 -10  -9  -2   -1.80    2.60
  10  -9   2    9.90    7.10
 -10  -9  -2   -7.40    8.90
  10  -9   2    3.40    7.80
  10   9   2   -0.80    3.90
 -10   9  -2    0.40    6.60
  10   9   2    2.00    5.20
 -10   9  -2    4.60    5.60
  10   9   2   -1.90    4.50
 -10   9  -2    9.80    7.10
 -11  -9  -2   31.10    5.80
  11  -9   2   35.20   10.30
  11  -9   2   19.40    9.00
 -11  -9  -2   62.19   14.40
 -11   9  -2   30.50    7.90
 -11   9  -2   28.30    8.10
  11   9   2   26.80    6.50
 -11   9  -2   46.60   10.20
 -12  -9  -2   17.40   11.60
 -12  -9  -2   18.00    4.90
  12  -9   2   15.70    8.40
  12  -9   2   19.10    9.60
 -12   9  -2   30.70   10.60
  12   9   2   18.80    6.50
 -12   9  -2   16.10    7.70
 -12   9  -2    1.60    6.00
 -13  -9  -2   97.39    9.10
 -13  -9  -2   67.39   16.10
  13  -9   2   89.29   14.20
  13  -9   2  113.69   14.40
 -13   9  -2  120.69   15.60
 -13   9  -2  103.79   11.00
 -13   9  -2  105.39   12.00
  13   9   2  102.29   10.30
 -14  -9  -2   -8.30   12.10
  14  -9   2   14.10   10.60
 -14  -9  -2   14.30    5.90
  14  -9   2   10.00    9.20
 -14   9  -2   16.90    7.50
 -14   9  -2   25.60   10.50
  14   9   2    8.20    6.80
 -15  -9  -2   22.00   14.20
  15  -9   2    4.90   10.00
 -15  -9  -2   -5.60    5.60
  15  -9   2   10.80    9.20
  15   9   2    5.50    6.60
 -15   9  -2   -3.20    7.20
 -15   9  -2    6.50    9.90
  16  -9   2   77.49   14.60
 -16  -9  -2  103.69   11.00
  16  -9   2   80.29   13.20
 -16  -9  -2   78.69   17.60
 -16   9  -2   81.09   11.20
  16   9   2  122.59   12.50
 -16   9  -2   52.79   13.90
  17  -9   2   14.60   11.70
 -17  -9  -2   25.10   13.90
  17  -9   2   12.00    9.30
  17   9   2   15.80    8.00
 -17   9  -2   21.20   12.40
 -17   9  -2   14.40    7.80
  18  -9   2   26.60   11.20
 -18  -9  -2   28.80   15.40
 -18  -9  -2   54.29    9.30
  18  -9   2   39.00   14.40
  18   9   2   35.00    9.30
 -18   9  -2   42.00    8.30
 -18   9  -2   52.29   14.60
 -19  -9  -2    6.30   15.60
  19  -9   2    4.30   10.10
  19  -9   2    6.20   13.00
 -19  -9  -2    3.40    7.40
 -19   9  -2    4.90    6.10
 -19   9  -2  -10.60   10.90
  19   9   2   -1.70    7.50
 -19 -10   2   -2.90   14.70
  19 -10  -2   17.90   10.60
  19 -10  -2  -10.60   12.30
 -19  10   2   19.20    6.10
 -19  10   2   30.40   13.30
  18 -10  -2   39.10   14.50
  18 -10  -2   17.70   11.10
 -18 -10   2   31.00   15.30
 -18  10   2   27.00   13.20
 -18  10   2   26.50    7.40
  18  10  -2   13.40    7.00
  17 -10  -2   33.50   11.10
  17 -10  -2   11.30   12.80
 -17 -10   2   22.60   15.40
 -17  10   2   24.00    7.60
 -17  10   2   13.20   11.60
  17  10  -2   38.10    9.90
  16 -10  -2    5.90    8.70
  16 -10  -2    6.40   11.30
 -16 -10   2    4.50   14.20
 -16  10   2   -5.10    9.90
  16  10  -2    0.70    6.10
 -16  10   2   -3.90    6.20
 -15 -10   2   -3.80   13.20
  15 -10  -2   -6.00    9.70
  15 -10  -2   13.40    8.80
 -15  10   2    8.50    6.90
  15  10  -2    4.20    5.50
 -15  10   2   -0.90    9.60
 -14 -10   2   -1.90   11.40
  14 -10  -2    7.30   10.00
  14 -10  -2   15.90    8.80
  14  10  -2   -1.50    5.20
  14  10  -2   -2.90    4.10
 -14  10   2    0.00    9.10
 -14  10   2   -5.30    6.40
  13 -10  -2    6.00   10.20
  13 -10  -2    3.80    8.10
 -13 -10   2    9.60   11.80
 -13  10   2   -1.40    6.40
  13  10  -2    6.40    4.90
 -13  10   2   11.50    9.70
  13  10  -2    1.50    5.40
  12 -10  -2    5.20    9.30
 -12 -10   2    2.70   10.20
  12 -10  -2    0.30    7.00
  12  10  -2   -5.00    4.70
 -12  10   2    6.30    8.30
 -12  10   2    7.60    6.80
  12  10  -2    2.80    3.30
  12  10  -2   -1.10    4.70
  11 -10  -2   21.60    8.30
 -11 -10   2   11.80   11.10
  11 -10  -2   22.90   10.20
 -11  10   2   26.60    9.00
 -11  10   2   20.80    7.60
  11  10  -2   23.00    6.20
  11  10  -2   26.20    6.20
  10 -10  -2   24.50   10.00
  10 -10  -2   30.90    9.10
 -10 -10   2    4.50   10.60
 -10  10   2   26.30    7.40
 -10  10   2   28.40    8.90
  10  10  -2   36.10    6.80
 -10  10   2   29.80    8.40
  10  10  -2   27.00    6.50
  -9 -10   2    4.50   10.50
   9 -10  -2    1.90    8.40
   9  10  -2   -5.50    4.70
  -9  10   2    9.40    6.80
  -9  10   2   -2.20    6.00
  -9  10   2   -2.90    5.90
   9  10  -2   -5.10    4.50
   8 -10  -2  188.68   16.80
  -8 -10   2  213.78   19.70
   8  10  -2  194.58   12.20
  -8  10   2  187.18   14.20
   8  10  -2  219.38   13.40
  -8  10   2  178.58   14.00
  -8  10   2  184.88   14.10
  -7 -10   2  279.97   20.90
   7 -10  -2  280.07   21.10
  -7  10   2  284.17   16.00
  -7  10   2  272.27   16.10
   7  10  -2  282.17   15.30
   7  10  -2  268.27   14.30
  -6 -10   2   76.69   12.80
   6 -10  -2   64.29   10.50
   6  10  -2   68.79    8.60
   6  10  -2   67.49    8.30
  -6  10   2   62.99   10.00
  -6  10   2   64.19    8.20
  -6  10   2   61.39   12.60
  -5 -10   2  172.68   16.70
   5 -10  -2  179.98   15.50
   5 -10  -2  149.09   12.20
  -5  10   2  169.88   13.20
   5  10  -2  152.78   12.10
  -5  10   2  159.68   11.00
   5  10  -2  161.68   11.10
  -5  10   2  141.69   12.40
  -4 -10   2  488.25   25.90
   4 -10  -2  564.44   22.10
   4 -10  -2  529.95   24.40
   4  10  -2  530.25   21.40
   4  10  -2  533.45   22.30
  -4  10   2  559.44   20.00
  -4  10   2  528.85   22.50
  -4  10   2  517.85   22.80
   3 -10  -2   85.59   10.80
  -3 -10   2   85.29   12.10
   3 -10  -2  130.19   10.20
  -3  10   2   99.19   10.70
  -3  10   2   84.09    7.50
   3  10  -2   95.49   10.50
  -3  10   2   85.29    9.40
   3  10  -2  106.19   10.10
   2 -10  -2   75.19    7.90
  -2 -10   2   75.69   12.20
   2 -10  -2   59.59    9.90
  -2  10   2   68.39    6.20
   2  10  -2   72.19    9.60
  -2  10   2   57.19    8.30
  -2  10   2   82.59   10.00
   2  10  -2   75.49    8.70
   1 -10  -2    9.00    4.40
  -1 -10   2   -4.60    5.60
   1 -10  -2   -1.70    6.70
  -1 -10   2    1.80    2.30
   1  10  -2   -0.20    5.00
  -1  10   2    1.30    2.40
  -1  10   2   -2.50    5.10
  -1  10   2   -0.50    5.00
   1  10  -2    2.60    5.90
   0 -10   2   -1.00    5.60
   0 -10   2    3.10    3.00
   0 -10  -2    3.40    4.10
   0 -10  -2    9.20    7.50
   0  10  -2    3.30    6.00
   0  10   2    5.60    5.50
   0  10  -2    6.00    5.50
   0  10   2    2.90    5.60
   0  10  -2    7.90    2.80
   1 -10   2   24.90    4.40
  -1 -10  -2   24.70    4.90
  -1 -10  -2   31.60    8.10
   1 -10   2   16.20    6.90
  -1  10  -2    8.70    6.20
  -1  10  -2   21.60    4.30
   1  10   2   15.20    6.50
   1  10   2   18.10    6.50
  -1  10  -2   15.20    6.30
  -2 -10  -2   -0.40    8.20
   2 -10   2    2.80    3.80
  -2 -10  -2    4.50    3.90
   2 -10   2    5.60    6.20
   2  10   2   -2.40    4.90
  -2  10  -2   -1.40    5.20
  -2  10  -2   -3.90    5.40
  -2  10  -2    2.10    3.50
   2  10   2   -1.40    5.00
  -3 -10  -2    5.30    3.90
   3 -10   2   11.30    7.00
  -3 -10  -2   -2.20    8.60
   3  10   2    7.60    5.80
   3  10   2   13.00    5.90
  -3  10  -2   12.00    4.60
  -3  10  -2    9.40    5.80
  -3  10  -2   10.50    6.10
  -4 -10  -2   82.19   13.30
   4 -10   2   78.89   10.10
  -4 -10  -2   85.59    7.10
  -4  10  -2   69.99    9.40
   4  10   2   75.79    8.70
   4  10   2   82.99    9.30
  -4  10  -2   80.49    8.10
  -4  10  -2   78.49    9.60
   5 -10   2  110.29   12.20
   5  10   2  103.99   10.00
  -5  10  -2  106.19    9.80
   5  10   2  101.19   10.40
  -5  10  -2  102.89   10.70
  -5  10  -2  123.89   15.00
   6 -10   2   40.60    9.00
   6 -10   2   43.20    8.70
  -6 -10  -2   44.80   10.90
  -6  10  -2   71.89   10.10
   6  10   2   59.69    8.50
  -6  10  -2   70.19    8.80
   6  10   2   60.39    8.50
   6  10   2   57.39    5.70
  -6  10  -2   38.30    7.90
  -7 -10  -2   30.50   10.80
   7 -10   2    4.90    6.60
   7 -10   2   12.10    7.60
   7  10   2   14.20    6.10
  -7  10  -2   22.20    6.80
  -7  10  -2    9.80    6.40
   7  10   2   31.40    6.70
   7  10   2   26.70    4.50
   8 -10   2   -4.40    6.10
  -8 -10  -2   -6.50    9.20
  -8  10  -2    4.00    6.30
   8  10   2   10.20    5.20
  -8  10  -2    8.20    6.10
  -8  10  -2   -3.40    5.90
   8  10   2    1.20    3.30
   8  10   2    8.00    5.80
   9 -10   2   -5.70    6.10
   9 -10   2   11.00    7.80
  -9 -10  -2   -1.50    9.80
   9  10   2   -3.20    4.00
  -9  10  -2   10.70    7.10
   9  10   2    0.90    4.50
   9  10   2    1.60    5.50
  -9  10  -2   -3.00    5.80
  10 -10   2   14.00    8.30
  10 -10   2    7.10    8.30
 -10 -10  -2   -2.20   11.10
 -10  10  -2    0.60    6.70
  10  10   2   -5.10    3.70
  10  10   2    2.00    5.80
  10  10   2    1.20    4.60
 -10  10  -2    1.80    6.20
 -10  10  -2    6.20    8.00
  11 -10   2   17.50    8.40
 -11 -10  -2   -1.80   10.70
  11 -10   2    8.00    8.90
 -11  10  -2    8.60    7.70
 -11  10  -2   10.50    7.10
  11  10   2   16.60    6.60
 -11  10  -2    7.30    7.10
  12 -10   2   17.10    9.40
 -12 -10  -2    0.80   11.10
  12 -10   2    6.60    9.40
 -12  10  -2    0.60    7.40
 -12  10  -2   -1.80    6.10
  12  10   2   -2.10    5.90
 -12  10  -2    5.20    8.40
 -13 -10  -2    1.60   12.90
  13 -10   2   24.60   11.10
  13 -10   2   21.80    9.70
 -13  10  -2   39.50   11.30
 -13  10  -2   20.90    7.80
 -13  10  -2   30.10    9.10
 -14 -10  -2   -3.50    3.70
  14 -10   2   -2.50    8.80
 -14 -10  -2   -3.80   11.40
  14 -10   2   -6.60    9.90
 -14  10  -2    2.00    9.40
 -14  10  -2    3.80    7.40
  14  10   2    9.50    6.70
 -15 -10  -2    1.30    4.10
  15 -10   2   -7.70    8.50
 -15 -10  -2   -2.30   12.50
  15 -10   2    8.90   10.90
 -15  10  -2   -2.40    7.30
 -15  10  -2   -2.20   10.10
  15  10   2    2.40    6.50
 -16 -10  -2   15.60   14.00
  16 -10   2   15.40   10.50
  16 -10   2   18.50   15.10
  16  10   2   20.80    8.30
 -16  10  -2    9.90   12.80
  17 -10   2    5.90   10.90
  17 -10   2    3.90   12.30
 -17 -10  -2   17.30   13.80
  17  10   2   17.10    8.00
 -17  10  -2   35.50    8.60
 -17  10  -2   30.00   12.60
 -18 -10  -2   -5.50   12.30
  18 -10   2    9.70   10.90
  18 -10   2   -2.00   11.70
  18  10   2   10.70    8.10
 -18  10  -2   -4.10   11.70
  18 -11  -2   47.50   16.10
 -18 -11   2   25.50   15.20
 -18  11   2   38.30    8.00
 -18  11   2   20.90   13.70
  17 -11  -2   19.10   13.30
 -17 -11   2    7.80   14.40
  17 -11  -2   18.30   10.70
 -17  11   2   13.20    7.10
  17  11  -2   22.80    7.70
 -17  11   2   19.10   12.50
  16 -11  -2   67.69   16.20
  16 -11  -2   55.39   15.50
 -16 -11   2   40.20   15.60
 -16  11   2   63.19   10.00
 -16  11   2   43.90   14.60
 -15 -11   2    1.70   13.00
  15 -11  -2    2.40    8.40
  15 -11  -2    8.60   12.50
 -15  11   2    2.60   10.60
 -15  11   2    8.20    7.50
 -14 -11   2   56.49   15.90
  14 -11  -2   28.10   12.70
  14 -11  -2   53.79   12.40
  14  11  -2   56.69    8.60
 -14  11   2   53.59   12.90
 -14  11   2   48.50    9.70
  14  11  -2   44.30    6.90
 -13 -11   2   25.00   16.40
  13 -11  -2    4.00   10.20
 -13  11   2   12.70    8.00
  13  11  -2   30.20    6.70
  13  11  -2   19.70    6.70
 -13  11   2   28.80   10.60
 -12 -11   2   15.90   12.20
  12 -11  -2   11.00   11.20
 -12  11   2    8.30    8.90
  12  11  -2   15.40    6.30
  12  11  -2   12.90    6.30
 -12  11   2    9.00    7.60
  11 -11  -2    1.90    9.90
 -11 -11   2   27.60   12.30
  11  11  -2   11.50    6.30
 -11  11   2   19.50    8.50
 -11  11   2   19.40    9.30
  11  11  -2   32.50    7.50
  10 -11  -2   46.60   12.40
 -10 -11   2   26.10   12.80
 -10  11   2   31.20    8.80
 -10  11   2   28.50    8.60
  10  11  -2   42.20    7.80
 -10  11   2   27.00    9.10
  10  11  -2   42.20    7.80
  -9 -11   2  106.79   17.00
   9 -11  -2  108.09   14.50
   9  11  -2  107.09   10.70
   9  11  -2  120.49   11.00
  -9  11   2  123.09   13.00
  -9  11   2  116.19   12.60
  -9  11   2   92.69   11.40
  -8 -11   2   -4.40    9.10
   8 -11  -2    0.80    9.00
   8  11  -2    3.50    5.30
  -8  11   2    6.90    6.60
  -8  11   2    1.40    6.70
   8  11  -2    3.20    5.80
  -8  11   2   -1.80    6.90
   7 -11  -2    8.00    8.40
  -7 -11   2   17.00   10.60
  -7  11   2   -4.10    6.30
  -7  11   2    6.50    7.20
   7  11  -2    4.60    6.20
   7  11  -2   -0.30    5.20
  -7  11   2    3.30    5.60
  -6 -11   2   74.19   13.20
   6 -11  -2   98.29   11.20
   6 -11  -2   97.69   12.60
  -6  11   2  114.69   10.60
  -6  11   2   84.99   10.90
   6  11  -2   92.79   10.10
   6  11  -2  117.49   11.60
  -6  11   2   89.99   10.80
   5 -11  -2    8.30   11.90
   5 -11  -2   10.20    6.00
  -5 -11   2    4.50    9.30
  -5  11   2   -6.80    5.80
   5  11  -2    9.30    5.70
  -5  11   2    6.00    5.10
   5  11  -2    7.40    6.30
  -5  11   2    6.90    6.60
   4 -11  -2  648.24   25.10
  -4 -11   2  605.64   32.30
   4 -11  -2  653.33   28.40
  -4  11   2  675.63   27.00
  -4  11   2  631.54   22.60
   4  11  -2  650.83   26.20
  -4  11   2  647.24   26.50
   4  11  -2  626.14   25.00
   3 -11  -2   38.30    9.80
  -3 -11   2   58.99   13.30
   3 -11  -2   50.19    7.40
  -3  11   2   53.59    9.60
   3  11  -2   29.00    7.70
  -3  11   2   37.50    5.50
   3  11  -2   41.60    8.10
  -3  11   2   55.59    9.50
   2 -11  -2   52.09    7.20
  -2 -11   2   55.39   11.90
   2 -11  -2   74.19   11.40
   2  11  -2   44.30    8.10
  -2  11   2   48.90    8.60
  -2  11   2   57.79    5.20
   2  11  -2   38.60    8.10
  -1 -11   2    3.30    2.20
   1 -11  -2    3.50    4.50
  -1 -11   2   -1.90    6.20
  -1 -11   2   14.20    8.70
   1 -11  -2   12.70    7.60
  -1  11   2    3.50    6.20
   1  11  -2   12.40    7.80
   1  11  -2   -3.60    5.30
   0 -11  -2    3.50    7.20
   0 -11   2   -3.50    2.70
   0 -11   2   -8.40    5.90
   0 -11  -2    4.10    4.20
   0  11  -2   -2.10    5.40
   0  11  -2    0.10    2.30
   0  11   2    2.30    6.00
   0  11   2   -3.60    6.30
   1 -11   2   53.19    9.00
  -1 -11  -2   63.89   10.20
  -1 -11  -2   58.49   20.70
  -1 -11  -2   48.90    6.10
   1 -11   2   50.89    5.40
  -1  11  -2   46.60    9.10
  -1  11  -2   47.90    8.30
   1  11   2   30.10    7.20
   1  11   2   40.20    8.20
  -2 -11  -2   11.20    9.70
   2 -11   2    9.40    7.40
   2 -11   2   -0.20    3.80
  -2 -11  -2    3.80    3.90
   2  11   2    2.30    5.80
  -2  11  -2    1.30    3.60
  -2  11  -2    1.40    5.70
   2  11   2   10.30    6.40
  -2  11  -2   -0.90    6.00
  -3 -11  -2   88.09   13.60
  -3 -11  -2   72.89    7.00
   3 -11   2   73.89   10.10
   3 -11   2   75.89    7.90
   3  11   2   80.79    9.50
  -3  11  -2   78.59   10.70
  -3  11  -2   58.29    9.40
   3  11   2   89.69   10.70
  -3  11  -2   76.69    7.40
   4 -11   2    3.60    7.00
  -4 -11  -2   -5.40    8.30
   4  11   2    6.10    5.90
  -4  11  -2    2.10    6.00
   4  11   2    2.00    5.90
  -4  11  -2   11.30    5.00
  -4  11  -2    6.80    6.70
  -5 -11  -2   13.00   11.10
   5 -11   2    5.80    7.30
  -5  11  -2   15.70    7.10
   5  11   2    6.00    6.30
  -5  11  -2    4.00    5.20
  -5  11  -2    2.90    6.20
   5  11   2   12.70    6.40
   6 -11   2   33.90    9.30
  -6 -11  -2   41.30   12.30
  -6  11  -2   33.90    7.10
   6  11   2   15.00    6.40
  -6  11  -2   14.50    7.20
   6  11   2   19.20    6.80
  -6  11  -2   39.50    9.10
   7 -11   2   67.99   11.50
  -7 -11  -2   64.69   13.60
  -7  11  -2   44.50    8.20
  -7  11  -2   61.09   10.30
   7  11   2   74.69    9.80
   7  11   2   49.70    8.10
  -7  11  -2   43.80    9.40
  -8 -11  -2   25.80   11.80
   8 -11   2   34.00    9.70
   8 -11   2   39.80    9.50
   8  11   2   43.60    5.00
  -8  11  -2   43.30    9.00
  -8  11  -2   60.39   10.60
  -8  11  -2   33.20    8.90
   8  11   2   49.90    8.00
   8  11   2   29.00    7.50
   9 -11   2  207.68   18.50
   9 -11   2  204.38   16.70
  -9 -11  -2  186.38   19.30
  -9  11  -2  205.98   16.10
   9  11   2  211.58   14.30
   9  11   2  214.38   13.60
   9  11   2  175.78    9.90
  -9  11  -2  219.28   16.60
  -9  11  -2  204.68   15.60
  10 -11   2   12.30    8.40
 -10 -11  -2    2.70   12.70
  10 -11   2    5.30    9.70
 -10  11  -2    9.60    8.20
  10  11   2   14.50    6.10
 -10  11  -2    8.00    8.10
 -10  11  -2   11.70    8.10
 -11 -11  -2    7.10   11.50
  11 -11   2   22.80   11.10
  11 -11   2    5.40    7.90
 -11  11  -2   -4.50    7.60
 -11  11  -2   15.30    7.20
 -11  11  -2    8.40    8.30
  11  11   2    6.10    6.40
 -12 -11  -2   -2.00   12.40
  12 -11   2   -0.90    8.30
  12 -11   2    1.30    9.70
 -12  11  -2   -1.00    6.60
 -12  11  -2   -6.90    7.60
 -12  11  -2   -4.20    8.30
  12  11   2    8.70    6.90
  13 -11   2   19.20   10.80
 -13 -11  -2   -2.40   12.90
  13 -11   2   -2.20    8.70
 -13  11  -2   -4.90    9.00
  13  11   2    6.60    6.90
 -13  11  -2    8.00    7.50
 -13  11  -2   -8.20    7.60
  14 -11   2   -3.50    8.30
 -14 -11  -2  -11.00   11.50
  14 -11   2   11.80   11.30
 -14  11  -2   -2.70    9.70
  14  11   2    4.30    7.10
 -14  11  -2   11.50    8.50
 -15 -11  -2   12.70   14.20
  15 -11   2   31.00   14.80
  15 -11   2   33.30   12.70
 -15  11  -2   18.50    8.80
 -15  11  -2    5.30    9.90
  15  11   2   25.50    8.90
 -16 -11  -2   -2.70   14.50
  16 -11   2   17.40   12.60
  16 -11   2   15.70   10.50
  16  11   2    2.50    7.50
 -16  11  -2    7.00   10.70
 -16  11  -2   26.50   14.80
 -17 -11  -2    7.70   15.00
  17 -11   2  -16.60    8.80
  17 -11   2   10.10   12.80
  17  11   2  -13.90    7.00
 -17  11  -2   -4.60    7.50
 -17  11  -2   -4.10   11.00
  18 -11   2   94.29   19.40
 -18 -11  -2   99.59   21.00
  18 -11   2  118.69   17.80
 -18  11  -2  104.89   12.20
 -18  11  -2   93.29   17.30
  18  11   2  110.19   12.90
  17 -12  -2  -19.50   12.20
 -17 -12   2   27.00   15.60
  17  12  -2    3.10    7.50
 -17  12   2    4.50   11.80
 -17  12   2    5.50    7.40
 -16 -12   2   65.59   17.70
  16 -12  -2   69.69   16.90
 -16  12   2   69.79   15.20
  16  12  -2   77.69   10.50
 -15 -12   2   10.60   14.30
  15 -12  -2   12.10   13.50
 -15  12   2   -4.90   10.40
  15  12  -2   11.10    6.50
 -15  12   2   -1.90    7.10
  14 -12  -2    4.30   11.40
 -14 -12   2   45.60   22.00
  14  12  -2   30.70    7.80
 -14  12   2   30.40    9.20
  14  12  -2   25.30   10.80
 -14  12   2   20.80   10.80
 -13 -12   2    1.90   13.00
  13 -12  -2    3.50   10.90
  13  12  -2    4.60    5.60
  13  12  -2    9.50    6.30
 -13  12   2   11.80    9.60
 -13  12   2   12.00    8.30
  12 -12  -2   37.00   13.10
 -12 -12   2   33.10   14.10
  12  12  -2   17.70    8.50
 -12  12   2   17.90    8.60
 -12  12   2    8.30    9.20
  12  12  -2   38.30    7.90
  11 -12  -2   34.20   12.80
 -11 -12   2   24.00   14.30
 -11  12   2    3.30    7.80
  11  12  -2   44.50    9.80
  11  12  -2   20.30    7.50
 -11  12   2   35.40   10.20
 -10 -12   2   53.69   15.70
  10 -12  -2   70.09   13.40
 -10  12   2   66.09   11.10
  10  12  -2   69.69    9.60
  10  12  -2   92.59   11.00
 -10  12   2   52.99   10.50
 -10  12   2   71.69   11.40
   9 -12  -2   24.70   10.80
  -9 -12   2   18.10   12.80
   9  12  -2    9.80    6.70
  -9  12   2   13.70    8.00
  -9  12   2   19.70    8.00
  -9  12   2   22.30    8.60
   9  12  -2   23.70    7.20
   8 -12  -2   -3.10    9.30
  -8 -12   2    1.80   10.70
   8 -12  -2    8.90    7.50
  -8  12   2    0.30    6.50
  -8  12   2    8.90    8.30
  -8  12   2   -2.50    6.90
   8  12  -2   -3.30    5.70
   8  12  -2    4.40    6.50
   7 -12  -2   -1.50    8.90
   7 -12  -2   -1.20    6.50
  -7 -12   2   -2.60   10.30
   7  12  -2  -11.10    5.50
  -7  12   2   -3.40    5.70
  -7  12   2    1.00    7.00
  -7  12   2   -1.20    6.80
   7  12  -2   -0.60    6.00
   6 -12  -2   61.99   10.00
  -6 -12   2   54.59   12.70
   6 -12  -2   74.19   12.40
  -6  12   2   64.19    8.50
   6  12  -2   43.70    8.70
  -6  12   2   43.00    9.30
  -6  12   2   36.20    8.90
   6  12  -2   57.89    9.10
  -5 -12   2   54.29   13.70
   5 -12  -2   43.70   11.10
   5 -12  -2   56.79    9.20
  -5  12   2   55.19    7.80
  -5  12   2   75.19   11.00
   5  12  -2   60.19    9.30
   5  12  -2   54.89    9.90
  -5  12   2   75.69   11.10
  -4 -12   2  185.08   19.10
   4 -12  -2  218.88   18.10
   4 -12  -2  203.28   13.60
  -4  12   2  186.28   11.20
   4  12  -2  212.98   15.40
   4  12  -2  182.38   13.90
  -4  12   2  212.98   15.50
  -4  12   2  201.78   15.50
  -3 -12   2  166.08   17.80
   3 -12  -2  138.89   11.40
   3 -12  -2  131.89   14.20
  -3  12   2  143.29   13.90
   3  12  -2  152.88   13.70
   3  12  -2  158.88   12.90
  -3  12   2  125.09   12.80
  -3  12   2  129.69    8.60
   2 -12  -2   56.79   13.00
  -2 -12   2   44.20   11.80
   2 -12  -2   45.50    7.00
   2  12  -2   37.70    8.40
  -2  12   2   49.00    9.20
   2  12  -2   40.40   12.60
  -2  12   2   47.00    4.50
  -2  12   2   41.70    9.00
   1 -12  -2   -1.30    4.40
  -1 -12   2   -5.10    8.90
  -1 -12   2   -2.10    6.30
   1  12  -2   -2.10    6.80
   1  12  -2   -2.40    6.40
  -1  12   2    5.20    6.90
  -1  12   2    2.80    6.90
   0 -12   2   61.49   10.10
   0 -12  -2   51.79    6.60
   0 -12   2   53.59    5.10
   0  12  -2   51.19    9.70
   0  12   2   57.39    9.70
   0  12   2   40.50    8.60
  -1 -12  -2   -4.80    3.80
  -1 -12  -2   14.50    9.60
   1 -12   2   -2.00    6.90
   1 -12   2    1.10    3.50
   1  12   2    1.30    6.40
  -1  12  -2   -2.70    6.10
  -1  12  -2    3.20    6.50
   1  12   2   -1.10    6.30
  -1  12  -2   -0.30    2.80
   2 -12   2   -0.30    3.90
   2 -12   2    6.50    7.30
  -2 -12  -2    3.30    9.60
  -2 -12  -2    0.10    3.70
   2  12   2    3.40    6.20
   2  12   2    9.50    6.70
  -2  12  -2   -3.90    6.60
  -2  12  -2    0.80    6.40
  -2  12  -2    4.80    3.80
   3 -12   2   59.59    7.50
   3 -12   2   58.29   10.40
  -3 -12  -2   55.79   12.90
   3  12   2   51.89    9.80
   3  12   2   34.70    8.30
  -3  12  -2   48.70    9.80
  -3  12  -2   64.19   10.00
  -3  12  -2   45.10    6.40
  -4 -12  -2   16.70   11.80
   4 -12   2    2.10    7.70
   4 -12   2    9.00    5.50
  -4  12  -2   11.60    7.40
   4  12   2   10.50    6.70
  -4  12  -2   11.50    5.30
  -4  12  -2    3.60    7.20
   4  12   2   12.00    6.90
  -5 -12  -2   99.39   15.20
   5 -12   2   95.59   12.70
   5  12   2  119.79   12.40
  -5  12  -2   99.19    9.70
   5  12   2   72.09   10.20
  -5  12  -2  119.29   13.20
  -5  12  -2   82.29   11.60
  -6 -12  -2   13.40   10.70
   6 -12   2   33.10   10.00
  -6  12  -2   25.50    8.80
  -6  12  -2   37.90    7.50
   6  12   2   24.40    7.90
  -6  12  -2   27.10    8.40
   6  12   2   24.00    7.90
  -7 -12  -2  156.88   19.30
   7 -12   2  154.78   16.40
   7  12   2  160.28   14.20
  -7  12  -2  166.58   13.70
  -7  12  -2  161.68   15.10
   7  12   2  183.78   14.10
  -7  12  -2  201.58   16.00
  -8 -12  -2   67.79   14.40
   8 -12   2   65.49   12.70
  -8  12  -2   55.79   10.40
  -8  12  -2   84.39   12.20
   8  12   2   63.69    9.70
  -8  12  -2   89.59   12.80
   8  12   2   76.59   10.50
   9 -12   2   65.09   12.70
  -9 -12  -2   58.19   16.00
   9  12   2   67.49   10.00
  -9  12  -2   54.29   10.70
  -9  12  -2   60.39   10.50
  -9  12  -2   66.29   10.90
   9  12   2   70.19    9.40
  10 -12   2    6.80    9.30
  10 -12   2   14.40   10.50
 -10 -12  -2   22.90   14.80
 -10  12  -2   28.40    9.80
  10  12   2   20.30    6.90
  10  12   2   23.70    8.10
 -10  12  -2    7.40    7.70
 -10  12  -2   16.70    8.70
  11 -12   2   75.89   13.60
 -11 -12  -2   85.99   17.70
  11 -12   2  101.59   15.60
  11  12   2   83.49   11.20
 -11  12  -2   71.29   12.30
 -11  12  -2   65.09   12.60
 -11  12  -2   71.29   11.70
 -12 -12  -2    6.60   12.70
  12 -12   2   28.20   10.40
  12 -12   2   -0.80   10.00
 -12  12  -2   10.20    8.60
 -12  12  -2   20.00   10.70
 -12  12  -2   13.00    7.80
  12  12   2   -3.00    6.50
 -13 -12  -2   29.40   15.40
  13 -12   2   45.90   13.50
  13 -12   2   29.80   11.00
 -13  12  -2   41.40   10.50
 -13  12  -2   42.10   12.20
 -13  12  -2   49.80   10.40
  13  12   2   33.00    8.70
  14 -12   2   29.20   11.60
 -14 -12  -2   19.60   14.10
  14 -12   2   20.80   12.10
 -14  12  -2   33.30   11.60
  14  12   2   25.20    8.50
 -14  12  -2   17.30    9.30
  15 -12   2   -8.20    8.80
  15 -12   2  -17.80   10.50
 -15 -12  -2   -6.50   14.20
 -15  12  -2    3.00    8.10
  15  12   2    4.70    7.70
 -15  12  -2    6.10   11.90
 -16 -12  -2   12.20   15.00
  16 -12   2   -3.50   12.30
  16 -12   2   11.30   11.00
  16  12   2   -2.00    7.70
 -16  12  -2   12.10   11.10
 -16  12  -2    2.60    8.00
 -17 -12  -2   31.10   16.70
  17 -12   2   18.60   15.00
  17 -12   2   24.00   11.80
  17  12   2   -5.20    7.60
 -17  12  -2   17.50    8.70
 -17  12  -2   14.30   11.50
  16 -13  -2   24.80   14.10
 -16 -13   2   20.70   15.40
 -16  13   2   18.00   11.50
 -16  13   2   19.90    8.80
  16  13  -2   19.70    8.20
 -15 -13   2   -0.20   12.80
  15 -13  -2    0.60   12.40
  15  13  -2    5.40    6.90
 -15  13   2  -13.40    9.50
 -15  13   2   -1.70    8.00
 -14 -13   2   13.30   14.30
  14 -13  -2    7.40   11.80
  14  13  -2    8.80    5.90
 -14  13   2   11.10    9.80
  14  13  -2   12.90    7.20
 -14  13   2    6.70   10.20
  13 -13  -2   58.99   14.90
 -13 -13   2   61.69   18.90
 -13  13   2   72.19   13.50
  13  13  -2   56.09    9.30
  13  13  -2   46.10    8.50
 -13  13   2   43.40   10.40
  12 -13  -2   26.40   12.60
 -12 -13   2   -5.20   12.90
  12  13  -2    0.20    6.20
 -12  13   2   -7.90    7.60
 -12  13   2  -12.40    7.90
  12  13  -2  -10.30    6.00
  11 -13  -2    7.10   11.50
 -11 -13   2   10.50   14.00
  11  13  -2   -6.10    6.00
 -11  13   2   15.60    8.90
  11  13  -2   10.20    7.10
 -11  13   2   -7.30    7.90
  10 -13  -2   36.10   10.70
 -10 -13   2   28.70   13.90
  10 -13  -2   39.60   13.00
  10  13  -2   30.80    8.50
  10  13  -2   53.69    9.50
 -10  13   2   35.50   10.00
 -10  13   2   43.90   10.40
 -10  13   2   21.90    9.60
  -9 -13   2  136.49   18.80
   9 -13  -2  146.19   15.20
   9 -13  -2  139.49   17.50
  -9  13   2  137.29   14.90
   9  13  -2  157.88   14.30
  -9  13   2  145.59   15.20
   9  13  -2  158.08   13.90
  -9  13   2  158.58   14.70
   8 -13  -2   35.70   12.60
  -8 -13   2   35.10   14.10
   8 -13  -2   44.20   10.30
   8  13  -2   46.30    9.10
  -8  13   2   51.39   10.50
  -8  13   2   61.09   10.00
   8  13  -2   56.79   10.10
  -8  13   2   46.60   11.00
   7 -13  -2   17.00    8.10
   7 -13  -2   15.20   10.80
  -7 -13   2   20.70   12.30
  -7  13   2   22.70    9.10
  -7  13   2   19.60    7.30
   7  13  -2   15.60    7.40
   7  13  -2    9.80    7.00
  -7  13   2   20.30    8.40
  -6 -13   2   18.20   11.70
   6 -13  -2    9.60    7.20
   6 -13  -2   20.90   10.20
   6  13  -2   16.30    7.10
  -6  13   2   19.90    8.30
  -6  13   2   11.10    6.30
  -6  13   2   12.60    8.60
   6  13  -2   20.80    7.80
   5 -13  -2    8.30    6.70
   5 -13  -2   15.10   10.60
  -5 -13   2   11.90   12.40
  -5  13   2    2.40    8.10
  -5  13   2   14.10    8.30
   5  13  -2   16.40    8.30
   5  13  -2   21.30    7.70
  -5  13   2   13.90    5.80
   4 -13  -2   33.40   10.80
   4 -13  -2   37.40    8.10
  -4 -13   2   23.30   11.70
   4  13  -2   58.09   10.00
  -4  13   2   35.00    9.50
  -4  13   2   38.20   10.20
   4  13  -2   42.70    9.80
  -4  13   2   37.10    5.90
   3 -13  -2    6.60    9.60
   3 -13  -2   -4.70    4.90
  -3 -13   2    2.20   10.50
  -3  13   2    0.30    7.00
   3  13  -2   -9.90    6.10
   3  13  -2    1.00    6.90
  -3  13   2  -10.00    6.90
[truncated: 8,976,579 more chars]
